# Supplementary material for: Non-destructive comparative evaluation of fossil amber using terahertz time-domain spectroscopy
Source: PLoS One. 2022 Mar 30;17(3):e0262983. doi: 10.1371/journal.pone.0262983 (PMC8967008; doi:10.1371/journal.pone.0262983)
Supplement: S1 Data — (CSV) [file pone.0262983.s001.csv]

freq	epsR	EpsI	Sample
0.239316239	2.57195255	0.031164493	BalBA-0618
0.241758242	2.573011645	0.031289496	BalBA-0618
0.244200244	2.573683047	0.031691346	BalBA-0618
0.246642247	2.57395743	0.032091995	BalBA-0618
0.249084249	2.574121065	0.032327988	BalBA-0618
0.251526252	2.574290586	0.032558979	BalBA-0618
0.253968254	2.574778172	0.032620116	BalBA-0618
0.256410256	2.575279055	0.032634292	BalBA-0618
0.258852259	2.576017493	0.032893971	BalBA-0618
0.261294261	2.57652918	0.033541837	BalBA-0618
0.263736264	2.57677233	0.034192705	BalBA-0618
0.266178266	2.576916369	0.034720948	BalBA-0618
0.268620269	2.577163838	0.035154489	BalBA-0618
0.271062271	2.577538305	0.035752907	BalBA-0618
0.273504274	2.577683544	0.036596803	BalBA-0618
0.275946276	2.577482562	0.037273098	BalBA-0618
0.278388278	2.577383354	0.037659469	BalBA-0618
0.280830281	2.577472745	0.038198234	BalBA-0618
0.283272283	2.577322433	0.038904797	BalBA-0618
0.285714286	2.577012532	0.039355797	BalBA-0618
0.288156288	2.576914903	0.039714943	BalBA-0618
0.290598291	2.576824687	0.04022558	BalBA-0618
0.293040293	2.57656137	0.040723767	BalBA-0618
0.295482295	2.576285148	0.041031584	BalBA-0618
0.297924298	2.576174663	0.041294609	BalBA-0618
0.3003663	2.576134318	0.041707012	BalBA-0618
0.302808303	2.575915238	0.042167164	BalBA-0618
0.305250305	2.575680616	0.042399842	BalBA-0618
0.307692308	2.575672802	0.042586326	BalBA-0618
0.31013431	2.575691631	0.042957442	BalBA-0618
0.312576313	2.575543461	0.043256046	BalBA-0618
0.315018315	2.57553045	0.043453386	BalBA-0618
0.317460317	2.575560205	0.043820958	BalBA-0618
0.31990232	2.575400369	0.044245074	BalBA-0618
0.322344322	2.575174513	0.044496869	BalBA-0618
0.324786325	2.575100657	0.044698952	BalBA-0618
0.327228327	2.575074236	0.045034003	BalBA-0618
0.32967033	2.57492386	0.045447497	BalBA-0618
0.332112332	2.57465776	0.045780804	BalBA-0618
0.334554335	2.574406879	0.046055882	BalBA-0618
0.336996337	2.574118924	0.04638403	BalBA-0618
0.339438339	2.573681209	0.046684794	BalBA-0618
0.341880342	2.573214883	0.046796545	BalBA-0618
0.344322344	2.572918963	0.046832413	BalBA-0618
0.346764347	2.572720202	0.046973305	BalBA-0618
0.349206349	2.572445131	0.047179287	BalBA-0618
0.351648352	2.572124573	0.047277207	BalBA-0618
0.354090354	2.571897678	0.047330613	BalBA-0618
0.356532357	2.571695707	0.047455162	BalBA-0618
0.358974359	2.571413199	0.047630575	BalBA-0618
0.361416361	2.571020801	0.047742494	BalBA-0618
0.363858364	2.570663309	0.047705522	BalBA-0618
0.366300366	2.57046344	0.047654752	BalBA-0618
0.368742369	2.570314653	0.047723543	BalBA-0618
0.371184371	2.570056267	0.047816197	BalBA-0618
0.373626374	2.569812788	0.047752868	BalBA-0618
0.376068376	2.569737916	0.047714035	BalBA-0618
0.378510379	2.569655893	0.047831341	BalBA-0618
0.380952381	2.56942735	0.047974113	BalBA-0618
0.383394383	2.569179868	0.047963804	BalBA-0618
0.385836386	2.569126113	0.04792812	BalBA-0618
0.388278388	2.569144188	0.048089957	BalBA-0618
0.390720391	2.568978059	0.04834558	BalBA-0618
0.393162393	2.568711915	0.04838495	BalBA-0618
0.395604396	2.568685368	0.048314863	BalBA-0618
0.398046398	2.568762616	0.048488697	BalBA-0618
0.4004884	2.568609425	0.048768309	BalBA-0618
0.402930403	2.568404622	0.048841582	BalBA-0618
0.405372405	2.56843117	0.048933682	BalBA-0618
0.407814408	2.568457144	0.049284485	BalBA-0618
0.41025641	2.568248782	0.049670561	BalBA-0618
0.412698413	2.568006472	0.049839929	BalBA-0618
0.415140415	2.567959297	0.049981163	BalBA-0618
0.417582418	2.567926743	0.050297497	BalBA-0618
0.42002442	2.567721574	0.050622152	BalBA-0618
0.422466422	2.567508618	0.050799482	BalBA-0618
0.424908425	2.567424351	0.050979652	BalBA-0618
0.427350427	2.567310129	0.051283745	BalBA-0618
0.42979243	2.56709202	0.051507999	BalBA-0618
0.432234432	2.566959458	0.051646774	BalBA-0618
0.434676435	2.566858924	0.051833592	BalBA-0618
0.437118437	2.566695802	0.052009942	BalBA-0618
0.43956044	2.56655537	0.05210141	BalBA-0618
0.442002442	2.566471742	0.052270941	BalBA-0618
0.444444444	2.566271197	0.052482567	BalBA-0618
0.446886447	2.566048452	0.05258608	BalBA-0618
0.449328449	2.565961822	0.05269228	BalBA-0618
0.451770452	2.565858926	0.052969104	BalBA-0618
0.454212454	2.565579932	0.053221722	BalBA-0618
0.456654457	2.565288888	0.053303722	BalBA-0618
0.459096459	2.565152492	0.053353511	BalBA-0618
0.461538462	2.565008444	0.053572821	BalBA-0618
0.463980464	2.564649826	0.053775836	BalBA-0618
0.466422466	2.564295425	0.053748218	BalBA-0618
0.468864469	2.564162695	0.053722634	BalBA-0618
0.471306471	2.564027964	0.053882394	BalBA-0618
0.473748474	2.563733126	0.05402293	BalBA-0618
0.476190476	2.563471621	0.053997051	BalBA-0618
0.478632479	2.563341686	0.05401067	BalBA-0618
0.481074481	2.563155222	0.054114108	BalBA-0618
0.483516484	2.562871801	0.054166109	BalBA-0618
0.485958486	2.562620277	0.054101153	BalBA-0618
0.488400488	2.562501113	0.054045587	BalBA-0618
0.490842491	2.562402774	0.0540975	BalBA-0618
0.493284493	2.562242026	0.054174816	BalBA-0618
0.495726496	2.562057389	0.054204018	BalBA-0618
0.498168498	2.561903851	0.054201185	BalBA-0618
0.500610501	2.561771939	0.054216692	BalBA-0618
0.503052503	2.561622473	0.054262549	BalBA-0618
0.505494505	2.561430216	0.054316936	BalBA-0618
0.507936508	2.561213628	0.054335937	BalBA-0618
0.51037851	2.561032755	0.054319888	BalBA-0618
0.512820513	2.560898672	0.054318194	BalBA-0618
0.515262515	2.560752139	0.05433174	BalBA-0618
0.517704518	2.560598685	0.054272278	BalBA-0618
0.52014652	2.560555675	0.054161563	BalBA-0618
0.522588523	2.560597482	0.054163602	BalBA-0618
0.525030525	2.560537336	0.054267294	BalBA-0618
0.527472527	2.560406229	0.054295692	BalBA-0618
0.52991453	2.560366316	0.054294185	BalBA-0618
0.532356532	2.56037351	0.054408782	BalBA-0618
0.534798535	2.560271181	0.05458524	BalBA-0618
0.537240537	2.560114589	0.054646022	BalBA-0618
0.53968254	2.560073917	0.054660013	BalBA-0618
0.542124542	2.560049297	0.054799666	BalBA-0618
0.544566545	2.559863636	0.054940267	BalBA-0618
0.547008547	2.559705748	0.054925487	BalBA-0618
0.549450549	2.559658048	0.054981864	BalBA-0618
0.551892552	2.559554073	0.055106544	BalBA-0618
0.554334554	2.559418779	0.055167069	BalBA-0618
0.556776557	2.559378245	0.05518198	BalBA-0618
0.559218559	2.559388015	0.055276248	BalBA-0618
0.561660562	2.559328763	0.055370083	BalBA-0618
0.564102564	2.55929948	0.055394815	BalBA-0618
0.566544567	2.55934225	0.055461188	BalBA-0618
0.568986569	2.559349081	0.055631698	BalBA-0618
0.571428571	2.559230782	0.055766836	BalBA-0618
0.573870574	2.559234656	0.055781963	BalBA-0618
0.576312576	2.559336848	0.055980519	BalBA-0618
0.578754579	2.559269682	0.056252884	BalBA-0618
0.581196581	2.559139461	0.056388899	BalBA-0618
0.583638584	2.559120322	0.056480814	BalBA-0618
0.586080586	2.559096515	0.056721185	BalBA-0618
0.588522589	2.558895136	0.056933279	BalBA-0618
0.590964591	2.55874209	0.057013851	BalBA-0618
0.593406593	2.558698666	0.05716579	BalBA-0618
0.595848596	2.558584415	0.057434293	BalBA-0618
0.598290598	2.558367881	0.057619311	BalBA-0618
0.600732601	2.558241126	0.057730691	BalBA-0618
0.603174603	2.558137393	0.05793085	BalBA-0618
0.605616606	2.557919661	0.058134688	BalBA-0618
0.608058608	2.557694759	0.0582356	BalBA-0618
0.610500611	2.557550718	0.058370099	BalBA-0618
0.612942613	2.55733745	0.058580312	BalBA-0618
0.615384615	2.557076851	0.058706615	BalBA-0618
0.617826618	2.556922589	0.058795314	BalBA-0618
0.62026862	2.556795776	0.058999829	BalBA-0618
0.622710623	2.556515034	0.059205223	BalBA-0618
0.625152625	2.556229607	0.059240603	BalBA-0618
0.627594628	2.556068748	0.059295864	BalBA-0618
0.63003663	2.555834949	0.059471832	BalBA-0618
0.632478632	2.555459327	0.059569026	BalBA-0618
0.634920635	2.555161705	0.059512653	BalBA-0618
0.637362637	2.555022061	0.059537091	BalBA-0618
0.63980464	2.554778909	0.059660838	BalBA-0618
0.642246642	2.554465417	0.059634679	BalBA-0618
0.644688645	2.554293322	0.059497911	BalBA-0618
0.647130647	2.554234304	0.059480655	BalBA-0618
0.64957265	2.554044462	0.059554629	BalBA-0618
0.652014652	2.553801963	0.059510812	BalBA-0618
0.654456654	2.553687851	0.059441882	BalBA-0618
0.656898657	2.553626773	0.059502521	BalBA-0618
0.659340659	2.553474323	0.059604956	BalBA-0618
0.661782662	2.553316558	0.059601131	BalBA-0618
0.664224664	2.553273526	0.059583084	BalBA-0618
0.666666667	2.553226012	0.05965535	BalBA-0618
0.669108669	2.553087369	0.059715394	BalBA-0618
0.671550672	2.552955334	0.059710683	BalBA-0618
0.673992674	2.552881221	0.059753708	BalBA-0618
0.676434676	2.55275276	0.059868971	BalBA-0618
0.678876679	2.552598958	0.059935941	BalBA-0618
0.681318681	2.552519603	0.059993169	BalBA-0618
0.683760684	2.552458475	0.060116031	BalBA-0618
0.686202686	2.552320652	0.060229454	BalBA-0618
0.688644689	2.552200325	0.060254136	BalBA-0618
0.691086691	2.552138928	0.060322961	BalBA-0618
0.693528694	2.552005608	0.060470477	BalBA-0618
0.695970696	2.55178507	0.060563302	BalBA-0618
0.698412698	2.551643592	0.060591749	BalBA-0618
0.700854701	2.551573405	0.060720333	BalBA-0618
0.703296703	2.551405158	0.060887953	BalBA-0618
0.705738706	2.551227147	0.060926344	BalBA-0618
0.708180708	2.551166458	0.060945811	BalBA-0618
0.710622711	2.551091583	0.061073025	BalBA-0618
0.713064713	2.550873073	0.061163459	BalBA-0618
0.715506716	2.55070988	0.061129037	BalBA-0618
0.717948718	2.550655736	0.061175817	BalBA-0618
0.72039072	2.550536802	0.06133111	BalBA-0618
0.722832723	2.550343299	0.061402545	BalBA-0618
0.725274725	2.550274617	0.061415516	BalBA-0618
0.727716728	2.550222807	0.061555461	BalBA-0618
0.73015873	2.550007206	0.061678642	BalBA-0618
0.732600733	2.549787092	0.061633336	BalBA-0618
0.735042735	2.549711066	0.061611921	BalBA-0618
0.737484737	2.549558446	0.061765524	BalBA-0618
0.73992674	2.549257415	0.061771242	BalBA-0618
0.742368742	2.549180725	0.06170157	BalBA-0618
0.744810745	2.549176845	0.061815196	BalBA-0618
0.747252747	2.549024087	0.061986248	BalBA-0618
0.74969475	2.548819928	0.0619747	BalBA-0618
0.752136752	2.548786669	0.061920803	BalBA-0618
0.754578755	2.548755496	0.062031263	BalBA-0618
0.757020757	2.548563179	0.062140308	BalBA-0618
0.759462759	2.548407705	0.062123079	BalBA-0618
0.761904762	2.548408571	0.06217277	BalBA-0618
0.764346764	2.548354723	0.062424725	BalBA-0618
0.766788767	2.54810975	0.062555839	BalBA-0618
0.769230769	2.547997643	0.06253235	BalBA-0618
0.771672772	2.547966087	0.062604126	BalBA-0618
0.774114774	2.547805717	0.062717662	BalBA-0618
0.776556777	2.547608973	0.0627129	BalBA-0618
0.778998779	2.547510178	0.062726172	BalBA-0618
0.781440781	2.547392954	0.062854867	BalBA-0618
0.783882784	2.547189634	0.062960843	BalBA-0618
0.786324786	2.547070892	0.062974783	BalBA-0618
0.788766789	2.547044478	0.063060541	BalBA-0618
0.791208791	2.546944313	0.063181725	BalBA-0618
0.793650794	2.546804551	0.063202478	BalBA-0618
0.796092796	2.54675004	0.06320621	BalBA-0618
0.798534799	2.546669037	0.063341924	BalBA-0618
0.800976801	2.546448509	0.063485006	BalBA-0618
0.803418803	2.546244759	0.063537771	BalBA-0618
0.805860806	2.546151777	0.063642435	BalBA-0618
0.808302808	2.546011531	0.063847731	BalBA-0618
0.810744811	2.545777783	0.063951408	BalBA-0618
0.813186813	2.54565086	0.063922261	BalBA-0618
0.815628816	2.545613501	0.063981909	BalBA-0618
0.818070818	2.545450872	0.064109896	BalBA-0618
0.820512821	2.545210881	0.064127378	BalBA-0618
0.822954823	2.545097372	0.064104388	BalBA-0618
0.825396825	2.545025622	0.064235226	BalBA-0618
0.827838828	2.544842439	0.064377795	BalBA-0618
0.83028083	2.544695072	0.06438553	BalBA-0618
0.832722833	2.544703365	0.064403436	BalBA-0618
0.835164835	2.544664432	0.064553514	BalBA-0618
0.837606838	2.544466594	0.064627573	BalBA-0618
0.84004884	2.544321168	0.064576308	BalBA-0618
0.842490842	2.544262694	0.06462991	BalBA-0618
0.844932845	2.544084494	0.064790622	BalBA-0618
0.847374847	2.543842924	0.064839032	BalBA-0618
0.84981685	2.54376769	0.064849956	BalBA-0618
0.852258852	2.543717318	0.06502126	BalBA-0618
0.854700855	2.543509771	0.065163907	BalBA-0618
0.857142857	2.543312747	0.065133183	BalBA-0618
0.85958486	2.543256608	0.065118965	BalBA-0618
0.862026862	2.543129583	0.065253948	BalBA-0618
0.864468864	2.542878517	0.065311781	BalBA-0618
0.866910867	2.542749559	0.06528679	BalBA-0618
0.869352869	2.54273023	0.065401452	BalBA-0618
0.871794872	2.54258775	0.06558808	BalBA-0618
0.874236874	2.542412268	0.065603067	BalBA-0618
0.876678877	2.542393941	0.065582822	BalBA-0618
0.879120879	2.542339065	0.065704875	BalBA-0618
0.881562882	2.5421026	0.065785814	BalBA-0618
0.884004884	2.541901167	0.065730566	BalBA-0618
0.886446886	2.541823153	0.065792646	BalBA-0618
0.888888889	2.541620015	0.065978462	BalBA-0618
0.891330891	2.541358764	0.066038373	BalBA-0618
0.893772894	2.541256508	0.066025017	BalBA-0618
0.896214896	2.541218691	0.066149052	BalBA-0618
0.898656899	2.541004684	0.066261875	BalBA-0618
0.901098901	2.540804035	0.066186764	BalBA-0618
0.903540904	2.540747788	0.066152083	BalBA-0618
0.905982906	2.540629883	0.066269513	BalBA-0618
0.908424908	2.540400686	0.066332942	BalBA-0618
0.910866911	2.5402891	0.066294528	BalBA-0618
0.913308913	2.540312614	0.06638762	BalBA-0618
0.915750916	2.540206992	0.066546416	BalBA-0618
0.918192918	2.540040381	0.066541435	BalBA-0618
0.920634921	2.540000248	0.066452478	BalBA-0618
0.923076923	2.539981495	0.066524408	BalBA-0618
0.925518926	2.539769323	0.066616423	BalBA-0618
0.927960928	2.539570378	0.066589285	BalBA-0618
0.93040293	2.539522362	0.066630174	BalBA-0618
0.932844933	2.539438259	0.066837237	BalBA-0618
0.935286935	2.539239785	0.066960207	BalBA-0618
0.937728938	2.539155843	0.066929455	BalBA-0618
0.94017094	2.539186159	0.066971	BalBA-0618
0.942612943	2.539091983	0.067076618	BalBA-0618
0.945054945	2.538901066	0.067072545	BalBA-0618
0.947496947	2.53880489	0.06702626	BalBA-0618
0.94993895	2.538739194	0.067163445	BalBA-0618
0.952380952	2.538512813	0.067347627	BalBA-0618
0.954822955	2.538295997	0.067393278	BalBA-0618
0.957264957	2.538248239	0.067424355	BalBA-0618
0.95970696	2.538204443	0.067588463	BalBA-0618
0.962148962	2.538005047	0.067694008	BalBA-0618
0.964590965	2.537841508	0.067670054	BalBA-0618
0.967032967	2.537740501	0.067743455	BalBA-0618
0.969474969	2.537494727	0.067931702	BalBA-0618
0.971916972	2.537137136	0.067999464	BalBA-0618
0.974358974	2.536974699	0.06797145	BalBA-0618
0.976800977	2.536902359	0.068142058	BalBA-0618
0.979242979	2.536689729	0.068275575	BalBA-0618
0.981684982	2.536518381	0.068232091	BalBA-0618
0.984126984	2.536482746	0.068175342	BalBA-0618
0.986568987	2.536374133	0.068250989	BalBA-0618
0.989010989	2.536113941	0.068229553	BalBA-0618
0.991452991	2.535966004	0.06812889	BalBA-0618
0.993894994	2.535912953	0.068180145	BalBA-0618
0.996336996	2.5357488	0.068315845	BalBA-0618
0.998778999	2.535564975	0.068293132	BalBA-0618
1.001221001	2.535601223	0.068210922	BalBA-0618
1.003663004	2.535619909	0.068337475	BalBA-0618
1.006105006	2.535392188	0.068370234	BalBA-0618
1.008547009	2.53522973	0.068197775	BalBA-0618
1.010989011	2.535247768	0.068157772	BalBA-0618
1.013431013	2.535112841	0.068337401	BalBA-0618
1.015873016	2.534867782	0.068379757	BalBA-0618
1.018315018	2.534834422	0.068355261	BalBA-0618
1.020757021	2.534910879	0.068549146	BalBA-0618
1.023199023	2.534737257	0.068787086	BalBA-0618
1.025641026	2.534527116	0.068740386	BalBA-0618
1.028083028	2.534529232	0.068679045	BalBA-0618
1.030525031	2.534480453	0.068865331	BalBA-0618
1.032967033	2.534180766	0.069030262	BalBA-0618
1.035409035	2.533959185	0.069014043	BalBA-0618
1.037851038	2.533948349	0.069134101	BalBA-0618
1.04029304	2.533798162	0.069403887	BalBA-0618
1.042735043	2.533548676	0.069450241	BalBA-0618
1.045177045	2.533498983	0.069333117	BalBA-0618
1.047619048	2.533546857	0.069392576	BalBA-0618
1.05006105	2.533340662	0.069522412	BalBA-0618
1.052503053	2.533076112	0.069477475	BalBA-0618
1.054945055	2.532973635	0.069476957	BalBA-0618
1.057387057	2.532843395	0.069693447	BalBA-0618
1.05982906	2.532548145	0.069848248	BalBA-0618
1.062271062	2.532391986	0.069786233	BalBA-0618
1.064713065	2.53244216	0.069798768	BalBA-0618
1.067155067	2.532360481	0.069928379	BalBA-0618
1.06959707	2.53209088	0.069914192	BalBA-0618
1.072039072	2.531884081	0.069772797	BalBA-0618
1.074481074	2.531725103	0.069807625	BalBA-0618
1.076923077	2.531370943	0.069928711	BalBA-0618
1.079365079	2.531006349	0.069872928	BalBA-0618
1.081807082	2.530960857	0.069733988	BalBA-0618
1.084249084	2.531205265	0.070054238	BalBA-0618
1.086691087	2.53089107	0.069864613	BalBA-0618
1.089133089	2.530954335	0.069669023	BalBA-0618
1.091575092	2.531007508	0.069602487	BalBA-0618
1.094017094	2.530887166	0.069550548	BalBA-0618
1.096459096	2.530691935	0.069375826	BalBA-0618
1.098901099	2.530674308	0.069177215	BalBA-0618
1.101343101	2.53065673	0.069252312	BalBA-0618
1.103785104	2.530530557	0.069244435	BalBA-0618
1.106227106	2.530480418	0.069224479	BalBA-0618
1.108669109	2.530331186	0.069011575	BalBA-0618
1.111111111	2.530458006	0.06938635	BalBA-0618
1.113553114	2.530083436	0.069427993	BalBA-0618
1.115995116	2.529940427	0.069301937	BalBA-0618
1.118437118	2.529925338	0.069464474	BalBA-0618
1.120879121	2.529709016	0.069786369	BalBA-0618
1.123321123	2.529431563	0.069895825	BalBA-0618
1.125763126	2.529539871	0.069901194	BalBA-0618
1.128205128	2.529639455	0.070286911	BalBA-0618
1.130647131	2.529347688	0.070505105	BalBA-0618
1.133089133	2.529086915	0.070352958	BalBA-0618
1.135531136	2.529065079	0.070282999	BalBA-0618
1.137973138	2.528807762	0.07053624	BalBA-0618
1.14041514	2.528282398	0.070547023	BalBA-0618
1.142857143	2.528130096	0.070401958	BalBA-0618
1.145299145	2.528247461	0.070673389	BalBA-0618
1.147741148	2.527905102	0.07118364	BalBA-0618
1.15018315	2.527546784	0.070344223	BalBA-0618
1.152625153	2.527750653	0.070738001	BalBA-0618
1.155067155	2.527650451	0.070809681	BalBA-0618
1.157509158	2.527538094	0.070749346	BalBA-0618
1.15995116	2.527487486	0.070626935	BalBA-0618
1.162393162	2.527554308	0.070597793	BalBA-0618
1.164835165	2.527555047	0.070739962	BalBA-0618
1.167277167	2.527385478	0.07078467	BalBA-0618
1.16971917	2.527296728	0.070577038	BalBA-0618
1.172161172	2.527500759	0.070377211	BalBA-0618
1.174603175	2.527424647	0.071178698	BalBA-0618
1.177045177	2.527064692	0.070458893	BalBA-0618
1.179487179	2.527117279	0.070407078	BalBA-0618
1.181929182	2.526794975	0.070670209	BalBA-0618
1.184371184	2.526312952	0.070697813	BalBA-0618
1.186813187	2.526208385	0.070585385	BalBA-0618
1.189255189	2.526320435	0.070795966	BalBA-0618
1.191697192	2.526145378	0.07102951	BalBA-0618
1.194139194	2.525950679	0.070795318	BalBA-0618
1.196581197	2.526217671	0.070559736	BalBA-0618
1.199023199	2.526222722	0.070739992	BalBA-0618
1.201465201	2.525891613	0.070755946	BalBA-0618
1.203907204	2.525695915	0.070553609	BalBA-0618
1.206349206	2.525800515	0.070559354	BalBA-0618
1.208791209	2.525746912	0.070851012	BalBA-0618
1.211233211	2.52548717	0.070871565	BalBA-0618
1.213675214	2.525560692	0.070547893	BalBA-0618
1.216117216	2.525872641	0.070607608	BalBA-0618
1.218559219	2.525717511	0.070772418	BalBA-0618
1.221001221	2.525315791	0.070594483	BalBA-0618
1.223443223	2.525343175	0.070354922	BalBA-0618
1.225885226	2.525310313	0.070568897	BalBA-0618
1.228327228	2.525059199	0.070718945	BalBA-0618
1.230769231	2.525016824	0.07067638	BalBA-0618
1.233211233	2.525260067	0.07082974	BalBA-0618
1.235653236	2.525246156	0.071177341	BalBA-0618
1.238095238	2.524946379	0.071259206	BalBA-0618
1.240537241	2.524842669	0.071007883	BalBA-0618
1.242979243	2.524922235	0.07122234	BalBA-0618
1.245421245	2.524534144	0.071562591	BalBA-0618
1.247863248	2.524132603	0.071555547	BalBA-0618
1.25030525	2.524170554	0.07161661	BalBA-0618
1.252747253	2.524102699	0.072008428	BalBA-0618
1.255189255	2.523770835	0.072126263	BalBA-0618
1.257631258	2.523653343	0.071832998	BalBA-0618
1.26007326	2.523852956	0.071771297	BalBA-0618
1.262515263	2.523635529	0.071988425	BalBA-0618
1.264957265	2.523187659	0.071886639	BalBA-0618
1.267399267	2.5230767	0.071688781	BalBA-0618
1.26984127	2.523081165	0.07189134	BalBA-0618
1.272283272	2.522788179	0.072106094	BalBA-0618
1.274725275	2.522599979	0.071925666	BalBA-0618
1.277167277	2.522800049	0.071814159	BalBA-0618
1.27960928	2.522725817	0.071957684	BalBA-0618
1.282051282	2.522321941	0.0718058	BalBA-0618
1.284493284	2.522151193	0.071405096	BalBA-0618
1.286935287	2.522205507	0.071461121	BalBA-0618
1.289377289	2.521811431	0.071698651	BalBA-0618
1.291819292	2.521442002	0.071554017	BalBA-0618
1.294261294	2.52160028	0.071369162	BalBA-0618
1.296703297	2.521834323	0.071647203	BalBA-0618
1.299145299	2.521600757	0.071759138	BalBA-0618
1.301587302	2.521515537	0.071396448	BalBA-0618
1.304029304	2.521788376	0.071288071	BalBA-0618
1.306471306	2.521670231	0.071620586	BalBA-0618
1.308913309	2.521184076	0.071650664	BalBA-0618
1.311355311	2.521140065	0.071402827	BalBA-0618
1.313797314	2.521414461	0.071741828	BalBA-0618
1.316239316	2.521169354	0.072180821	BalBA-0618
1.318681319	2.520848333	0.072076753	BalBA-0618
1.321123321	2.520976681	0.07177289	BalBA-0618
1.323565324	2.521088774	0.07199477	BalBA-0618
1.326007326	2.520607424	0.072150758	BalBA-0618
1.328449328	2.52021252	0.071919626	BalBA-0618
1.330891331	2.520283208	0.071920029	BalBA-0618
1.333333333	2.52016425	0.072390849	BalBA-0618
1.335775336	2.519783388	0.072526383	BalBA-0618
1.338217338	2.519911318	0.07223036	BalBA-0618
1.340659341	2.520390474	0.072374337	BalBA-0618
1.343101343	2.520296694	0.072641291	BalBA-0618
1.345543346	2.519909521	0.072445532	BalBA-0618
1.347985348	2.519837655	0.072053346	BalBA-0618
1.35042735	2.519794405	0.072147147	BalBA-0618
1.352869353	2.519405992	0.072231273	BalBA-0618
1.355311355	2.519193143	0.072071834	BalBA-0618
1.357753358	2.519348497	0.072135743	BalBA-0618
1.36019536	2.519176424	0.072441801	BalBA-0618
1.362637363	2.518733749	0.072283586	BalBA-0618
1.365079365	2.518655757	0.071841828	BalBA-0618
1.367521368	2.518692234	0.071921403	BalBA-0618
1.36996337	2.518253311	0.072121915	BalBA-0618
1.372405372	2.517861618	0.0720135	BalBA-0618
1.374847375	2.518103081	0.072062088	BalBA-0618
1.377289377	2.518226517	0.072786498	BalBA-0618
1.37973138	2.51791806	0.073103712	BalBA-0618
1.382173382	2.517936603	0.072771187	BalBA-0618
1.384615385	2.518472767	0.072651039	BalBA-0618
1.387057387	2.518356871	0.07303711	BalBA-0618
1.389499389	2.517615082	0.072901212	BalBA-0618
1.391941392	2.517325691	0.072428897	BalBA-0618
1.394383394	2.517363378	0.07300363	BalBA-0618
1.396825397	2.515390442	0.073707526	BalBA-0618
1.399267399	2.515212997	0.072787509	BalBA-0618
1.401709402	2.515344542	0.072923203	BalBA-0618
1.404151404	2.515182301	0.073156514	BalBA-0618
1.406593407	2.514867472	0.073128349	BalBA-0618
1.409035409	2.514648851	0.072832913	BalBA-0618
1.411477411	2.514695619	0.072683499	BalBA-0618
1.413919414	2.514546441	0.072711566	BalBA-0618
1.416361416	2.514395267	0.072540634	BalBA-0618
1.418803419	2.514572363	0.072023015	BalBA-0618
1.421245421	2.516258621	0.072029808	BalBA-0618
1.423687424	2.515702424	0.072934333	BalBA-0618
1.426129426	2.515686057	0.072121793	BalBA-0618
1.428571429	2.516244032	0.071997963	BalBA-0618
1.431013431	2.515929336	0.072263907	BalBA-0618
1.433455433	2.515345687	0.072047257	BalBA-0618
1.435897436	2.515389885	0.071829323	BalBA-0618
1.438339438	2.515481205	0.072583813	BalBA-0618
1.440781441	2.514890711	0.073109308	BalBA-0618
1.443223443	2.514675192	0.072903734	BalBA-0618
1.445665446	2.515280607	0.072698947	BalBA-0618
1.448107448	2.515516291	0.073195173	BalBA-0618
1.450549451	2.514898036	0.07309153	BalBA-0618
1.452991453	2.514643349	0.072395682	BalBA-0618
1.455433455	2.514928624	0.072397301	BalBA-0618
1.457875458	2.514469962	0.072972283	BalBA-0618
1.46031746	2.513756219	0.072937428	BalBA-0618
1.462759463	2.514014145	0.072545997	BalBA-0618
1.465201465	2.514594926	0.073185117	BalBA-0618
1.467643468	2.514274277	0.073597084	BalBA-0618
1.47008547	2.513856136	0.073167956	BalBA-0618
1.472527473	2.514115414	0.072605834	BalBA-0618
1.474969475	2.514052758	0.073002222	BalBA-0618
1.477411477	2.513313098	0.073046893	BalBA-0618
1.47985348	2.51303195	0.072628117	BalBA-0618
1.482295482	2.513480351	0.072857086	BalBA-0618
1.484737485	2.513212231	0.073535093	BalBA-0618
1.487179487	2.512644075	0.073243745	BalBA-0618
1.48962149	2.512897086	0.072283539	BalBA-0618
1.492063492	2.513451763	0.072212686	BalBA-0618
1.494505495	2.51307107	0.072423419	BalBA-0618
1.496947497	2.51243379	0.07212493	BalBA-0618
1.499389499	2.51251484	0.071928366	BalBA-0618
1.501831502	2.51233083	0.072549057	BalBA-0618
1.504273504	2.511800464	0.072740787	BalBA-0618
1.506715507	2.511871911	0.072285974	BalBA-0618
1.509157509	2.512779177	0.072306701	BalBA-0618
1.511599512	2.512738673	0.072814123	BalBA-0618
1.514041514	2.512121874	0.072595954	BalBA-0618
1.516483516	2.511908145	0.072116443	BalBA-0618
1.518925519	2.511719996	0.072390308	BalBA-0618
1.521367521	2.51093961	0.072614846	BalBA-0618
1.523809524	2.510545391	0.072283852	BalBA-0618
1.526251526	2.511228022	0.072393746	BalBA-0618
1.528693529	2.511275871	0.073206408	BalBA-0618
1.531135531	2.510762926	0.073088891	BalBA-0618
1.533577534	2.510671623	0.072150691	BalBA-0618
1.536019536	2.511247819	0.071915537	BalBA-0618
1.538461538	2.510764249	0.072265141	BalBA-0618
1.540903541	2.510074401	0.071974583	BalBA-0618
1.543345543	2.510298574	0.071727702	BalBA-0618
1.545787546	2.510558408	0.072738161	BalBA-0618
1.548229548	2.509931732	0.073416559	BalBA-0618
1.550671551	2.509645345	0.072994905	BalBA-0618
1.553113553	2.510353273	0.072758587	BalBA-0618
1.555555556	2.510200721	0.073211645	BalBA-0618
1.557997558	2.509459024	0.073090689	BalBA-0618
1.56043956	2.509288536	0.072590041	BalBA-0618
1.562881563	2.509622762	0.073382744	BalBA-0618
1.565323565	2.50877924	0.074203269	BalBA-0618
1.567765568	2.508204334	0.07401914	BalBA-0618
1.57020757	2.508962156	0.073455522	BalBA-0618
1.572649573	2.509676634	0.074052189	BalBA-0618
1.575091575	2.50901508	0.073950131	BalBA-0618
1.577533578	2.508573712	0.072867826	BalBA-0618
1.57997558	2.508971563	0.072570009	BalBA-0618
1.582417582	2.508278014	0.073261625	BalBA-0618
1.584859585	2.506994145	0.073049549	BalBA-0618
1.587301587	2.507428255	0.071879968	BalBA-0618
1.58974359	2.509100534	0.07477484	BalBA-0618
1.592185592	2.508445742	0.075103256	BalBA-0618
1.594627595	2.508251189	0.074318593	BalBA-0618
1.597069597	2.509091763	0.073283213	BalBA-0618
1.5995116	2.509452878	0.074020827	BalBA-0618
1.601953602	2.508531062	0.074182034	BalBA-0618
1.604395604	2.508065972	0.073669819	BalBA-0618
1.606837607	2.508839981	0.073979865	BalBA-0618
1.609279609	2.508695477	0.075572847	BalBA-0618
1.611721612	2.507588409	0.076198891	BalBA-0618
1.614163614	2.507248408	0.073089102	BalBA-0618
1.616605617	2.508652155	0.073505476	BalBA-0618
1.619047619	2.50783087	0.074072074	BalBA-0618
1.621489621	2.506499997	0.073633736	BalBA-0618
1.623931624	2.506436371	0.072899129	BalBA-0618
1.626373626	2.50608417	0.074103515	BalBA-0618
1.628815629	2.504910235	0.074578437	BalBA-0618
1.631257631	2.504562572	0.073880338	BalBA-0618
1.633699634	2.506239434	0.073088073	BalBA-0618
1.636141636	2.506884199	0.074293247	BalBA-0618
1.638583639	2.50521143	0.074092365	BalBA-0618
1.641025641	2.503924682	0.072640857	BalBA-0618
1.643467643	2.504630912	0.07260815	BalBA-0618
1.645909646	2.497153973	0.073451396	BalBA-0618
0.266178266	2.45207088	0.013878474	BalBU-0618
0.268620269	2.451851683	0.014633429	BalBU-0618
0.271062271	2.451656297	0.015373773	BalBU-0618
0.273504274	2.451313172	0.016427143	BalBU-0618
0.275946276	2.450544645	0.017287328	BalBU-0618
0.278388278	2.449770448	0.01788224	BalBU-0618
0.280830281	2.44903118	0.018408577	BalBU-0618
0.283272283	2.448115779	0.018864846	BalBU-0618
0.285714286	2.447188805	0.018959439	BalBU-0618
0.288156288	2.446449624	0.018894205	BalBU-0618
0.290598291	2.44581149	0.018724923	BalBU-0618
0.293040293	2.445387266	0.018438151	BalBU-0618
0.295482295	2.44512938	0.018242393	BalBU-0618
0.297924298	2.44494041	0.01806802	BalBU-0618
0.3003663	2.444885932	0.017926741	BalBU-0618
0.302808303	2.444953427	0.017975518	BalBU-0618
0.305250305	2.444844241	0.01817351	BalBU-0618
0.307692308	2.444703432	0.018248731	BalBU-0618
0.31013431	2.444687275	0.01832057	BalBU-0618
0.312576313	2.444769121	0.018548501	BalBU-0618
0.315018315	2.444711742	0.018999713	BalBU-0618
0.317460317	2.444383837	0.019423704	BalBU-0618
0.31990232	2.44393927	0.019618529	BalBU-0618
0.322344322	2.443654443	0.019617407	BalBU-0618
0.324786325	2.4434544	0.019787655	BalBU-0618
0.327228327	2.443062598	0.019858344	BalBU-0618
0.32967033	2.442798737	0.019719865	BalBU-0618
0.332112332	2.442735628	0.019621813	BalBU-0618
0.334554335	2.442680909	0.019646662	BalBU-0618
0.336996337	2.442647955	0.019682164	BalBU-0618
0.339438339	2.442604772	0.019808669	BalBU-0618
0.341880342	2.44253105	0.019919693	BalBU-0618
0.344322344	2.442530048	0.020108328	BalBU-0618
0.346764347	2.442367863	0.020450015	BalBU-0618
0.349206349	2.442016909	0.020601117	BalBU-0618
0.351648352	2.441839538	0.020583307	BalBU-0618
0.354090354	2.441796994	0.020713146	BalBU-0618
0.356532357	2.44157902	0.020941387	BalBU-0618
0.358974359	2.441267881	0.020988489	BalBU-0618
0.361416361	2.44104359	0.020904675	BalBU-0618
0.363858364	2.440950066	0.020757225	BalBU-0618
0.366300366	2.440981028	0.020668083	BalBU-0618
0.368742369	2.441006048	0.020636945	BalBU-0618
0.371184371	2.441057712	0.020561794	BalBU-0618
0.373626374	2.441243907	0.020501992	BalBU-0618
0.376068376	2.441482977	0.020612652	BalBU-0618
0.378510379	2.441628207	0.020771251	BalBU-0618
0.380952381	2.441831803	0.020947309	BalBU-0618
0.383394383	2.442024491	0.021280755	BalBU-0618
0.385836386	2.442062564	0.021684709	BalBU-0618
0.388278388	2.442036053	0.022060268	BalBU-0618
0.390720391	2.441911554	0.022438063	BalBU-0618
0.393162393	2.441737929	0.022712022	BalBU-0618
0.395604396	2.441649606	0.022949428	BalBU-0618
0.398046398	2.441515086	0.023339575	BalBU-0618
0.4004884	2.441156991	0.023604436	BalBU-0618
0.402930403	2.440888082	0.023682279	BalBU-0618
0.405372405	2.44071293	0.023777601	BalBU-0618
0.407814408	2.440489418	0.023892145	BalBU-0618
0.41025641	2.440267142	0.023902462	BalBU-0618
0.412698413	2.440102925	0.023867737	BalBU-0618
0.415140415	2.440029248	0.023779165	BalBU-0618
0.417582418	2.440092613	0.02377066	BalBU-0618
0.42002442	2.440097388	0.023880667	BalBU-0618
0.422466422	2.440083705	0.023910103	BalBU-0618
0.424908425	2.440224227	0.023980806	BalBU-0618
0.427350427	2.440342067	0.024265603	BalBU-0618
0.42979243	2.440279529	0.024550676	BalBU-0618
0.432234432	2.44023225	0.024759173	BalBU-0618
0.434676435	2.440184311	0.025003527	BalBU-0618
0.437118437	2.44010299	0.025213948	BalBU-0618
0.43956044	2.440063225	0.025454809	BalBU-0618
0.442002442	2.439907049	0.025722437	BalBU-0618
0.444444444	2.439705706	0.025844204	BalBU-0618
0.446886447	2.439635085	0.025898211	BalBU-0618
0.449328449	2.439560382	0.026075812	BalBU-0618
0.451770452	2.439361372	0.026128137	BalBU-0618
0.454212454	2.439312155	0.026059387	BalBU-0618
0.456654457	2.439365865	0.026083617	BalBU-0618
0.459096459	2.43937315	0.026149329	BalBU-0618
0.461538462	2.43941	0.026199178	BalBU-0618
0.463980464	2.439440119	0.026280624	BalBU-0618
0.466422466	2.43949141	0.026320915	BalBU-0618
0.468864469	2.439655446	0.026426207	BalBU-0618
0.471306471	2.439740003	0.026689977	BalBU-0618
0.473748474	2.439713623	0.026873083	BalBU-0618
0.476190476	2.439785415	0.027017897	BalBU-0618
0.478632479	2.439881084	0.027282053	BalBU-0618
0.481074481	2.439884426	0.027590095	BalBU-0618
0.483516484	2.439844508	0.027890726	BalBU-0618
0.485958486	2.439748528	0.028173706	BalBU-0618
0.488400488	2.439668993	0.028398719	BalBU-0618
0.490842491	2.439621249	0.028714368	BalBU-0618
0.493284493	2.439391944	0.029055335	BalBU-0618
0.495726496	2.439126635	0.029201414	BalBU-0618
0.498168498	2.439011082	0.029326092	BalBU-0618
0.500610501	2.438854623	0.029575306	BalBU-0618
0.503052503	2.43859098	0.029739265	BalBU-0618
0.505494505	2.438390327	0.029836277	BalBU-0618
0.507936508	2.438192948	0.029954374	BalBU-0618
0.51037851	2.438007725	0.030009768	BalBU-0618
0.512820513	2.437900737	0.0301267	BalBU-0618
0.515262515	2.437675464	0.030285136	BalBU-0618
0.517704518	2.437433596	0.030283923	BalBU-0618
0.52014652	2.437360951	0.030270111	BalBU-0618
0.522588523	2.437260302	0.030401128	BalBU-0618
0.525030525	2.437058192	0.030437127	BalBU-0618
0.527472527	2.436965272	0.030415644	BalBU-0618
0.52991453	2.436888332	0.030461522	BalBU-0618
0.532356532	2.43679005	0.030479443	BalBU-0618
0.534798535	2.436733644	0.030529413	BalBU-0618
0.537240537	2.436605407	0.030587454	BalBU-0618
0.53968254	2.436506444	0.030565556	BalBU-0618
0.542124542	2.436485002	0.030623277	BalBU-0618
0.544566545	2.436315637	0.030750768	BalBU-0618
0.547008547	2.436091594	0.030693314	BalBU-0618
0.549450549	2.436024525	0.030596083	BalBU-0618
0.551892552	2.435969178	0.030574251	BalBU-0618
0.554334554	2.4359171	0.030515211	BalBU-0618
0.556776557	2.435935154	0.030487306	BalBU-0618
0.559218559	2.435920142	0.030497138	BalBU-0618
0.561660562	2.435949778	0.030437054	BalBU-0618
0.564102564	2.436089886	0.030483052	BalBU-0618
0.566544567	2.43612888	0.030619387	BalBU-0618
0.568986569	2.436144151	0.030683708	BalBU-0618
0.571428571	2.436237983	0.03078826	BalBU-0618
0.573870574	2.436256317	0.031000094	BalBU-0618
0.576312576	2.436182137	0.031146127	BalBU-0618
0.578754579	2.436136179	0.031267101	BalBU-0618
0.581196581	2.4360593	0.031407994	BalBU-0618
0.583638584	2.435960963	0.031512075	BalBU-0618
0.586080586	2.435846919	0.031650475	BalBU-0618
0.588522589	2.435637644	0.031712332	BalBU-0618
0.590964591	2.435518187	0.031652026	BalBU-0618
0.593406593	2.435518708	0.031671173	BalBU-0618
0.595848596	2.435440555	0.031786006	BalBU-0618
0.598290598	2.43530902	0.031813018	BalBU-0618
0.600732601	2.435254698	0.031825836	BalBU-0618
0.603174603	2.435196354	0.031873976	BalBU-0618
0.605616606	2.435147621	0.031910845	BalBU-0618
0.608058608	2.435102819	0.031995012	BalBU-0618
0.610500611	2.434981132	0.032060892	BalBU-0618
0.612942613	2.434900009	0.032044272	BalBU-0618
0.615384615	2.434863889	0.032106101	BalBU-0618
0.617826618	2.434697686	0.032167179	BalBU-0618
0.62026862	2.434532668	0.032075974	BalBU-0618
0.622710623	2.434491953	0.031972105	BalBU-0618
0.625152625	2.434435859	0.031933876	BalBU-0618
0.627594628	2.43435967	0.031842047	BalBU-0618
0.63003663	2.434333099	0.031732908	BalBU-0618
0.632478632	2.434331426	0.031617499	BalBU-0618
0.634920635	2.434405707	0.031497737	BalBU-0618
0.637362637	2.434515754	0.031470363	BalBU-0618
0.63980464	2.434587633	0.031450984	BalBU-0618
0.642246642	2.434712773	0.031421027	BalBU-0618
0.644688645	2.434891936	0.031472621	BalBU-0618
0.647130647	2.435016556	0.031610339	BalBU-0618
0.64957265	2.435087566	0.031734598	BalBU-0618
0.652014652	2.435156547	0.031861449	BalBU-0618
0.654456654	2.435195599	0.032000206	BalBU-0618
0.656898657	2.43520874	0.032125287	BalBU-0618
0.659340659	2.435196658	0.032247507	BalBU-0618
0.661782662	2.435142239	0.032330091	BalBU-0618
0.664224664	2.435110049	0.032352462	BalBU-0618
0.666666667	2.43511619	0.032393617	BalBU-0618
0.669108669	2.435084012	0.032447448	BalBU-0618
0.671550672	2.435046594	0.032440529	BalBU-0618
0.673992674	2.435088562	0.032423992	BalBU-0618
0.676434676	2.435152765	0.03247518	BalBU-0618
0.678876679	2.435200556	0.03255077	BalBU-0618
0.681318681	2.435256874	0.032645541	BalBU-0618
0.683760684	2.435313835	0.032775837	BalBU-0618
0.686202686	2.435364882	0.032935092	BalBU-0618
0.688644689	2.43539193	0.033138985	BalBU-0618
0.691086691	2.43536984	0.033345904	BalBU-0618
0.693528694	2.43532885	0.033526114	BalBU-0618
0.695970696	2.435306974	0.033707428	BalBU-0618
0.698412698	2.435251511	0.033931016	BalBU-0618
0.700854701	2.435121829	0.034127613	BalBU-0618
0.703296703	2.434978379	0.034263576	BalBU-0618
0.705738706	2.434834953	0.034375356	BalBU-0618
0.708180708	2.434675475	0.034458705	BalBU-0618
0.710622711	2.434511574	0.034501089	BalBU-0618
0.713064713	2.434354422	0.03450252	BalBU-0618
0.715506716	2.43423959	0.034456956	BalBU-0618
0.717948718	2.434196956	0.034430612	BalBU-0618
0.72039072	2.434149612	0.034468673	BalBU-0618
0.722832723	2.434061766	0.034483025	BalBU-0618
0.725274725	2.434040823	0.034465614	BalBU-0618
0.727716728	2.434050667	0.03453109	BalBU-0618
0.73015873	2.434019905	0.034604434	BalBU-0618
0.732600733	2.434017055	0.034685739	BalBU-0618
0.735042735	2.433990992	0.034825134	BalBU-0618
0.737484737	2.433908704	0.034943392	BalBU-0618
0.73992674	2.433840422	0.035046401	BalBU-0618
0.742368742	2.433732061	0.035177914	BalBU-0618
0.744810745	2.433563597	0.035241441	BalBU-0618
0.747252747	2.433448696	0.035253355	BalBU-0618
0.74969475	2.433323769	0.035303469	BalBU-0618
0.752136752	2.433153935	0.035291234	BalBU-0618
0.754578755	2.433046778	0.035240749	BalBU-0618
0.757020757	2.432941303	0.035220386	BalBU-0618
0.759462759	2.43283541	0.035156481	BalBU-0618
0.761904762	2.432804157	0.035110464	BalBU-0618
0.764346764	2.432729708	0.035125033	BalBU-0618
0.766788767	2.432649823	0.035058269	BalBU-0618
0.769230769	2.432686952	0.035017274	BalBU-0618
0.771672772	2.432693948	0.035096301	BalBU-0618
0.774114774	2.432628657	0.035122254	BalBU-0618
0.776556777	2.432645733	0.035145144	BalBU-0618
0.778998779	2.432607247	0.035261608	BalBU-0618
0.781440781	2.432485725	0.035280944	BalBU-0618
0.783882784	2.432472835	0.035260864	BalBU-0618
0.786324786	2.432426094	0.035330865	BalBU-0618
0.788766789	2.432321496	0.035329612	BalBU-0618
0.791208791	2.432274896	0.03531517	BalBU-0618
0.793650794	2.432177321	0.03534036	BalBU-0618
0.796092796	2.432055937	0.035261266	BalBU-0618
0.798534799	2.432052584	0.035190205	BalBU-0618
0.800976801	2.431994071	0.035204855	BalBU-0618
0.803418803	2.431920566	0.035112081	BalBU-0618
0.805860806	2.431990183	0.035057602	BalBU-0618
0.808302808	2.432010814	0.035129321	BalBU-0618
0.810744811	2.431983637	0.035133384	BalBU-0618
0.813186813	2.432060087	0.035169145	BalBU-0618
0.815628816	2.432068383	0.035304976	BalBU-0618
0.818070818	2.432037464	0.035368728	BalBU-0618
0.820512821	2.432067381	0.035471233	BalBU-0618
0.822954823	2.431978664	0.035625713	BalBU-0618
0.825396825	2.431864099	0.035615365	BalBU-0618
0.827838828	2.431873718	0.035630132	BalBU-0618
0.83028083	2.431804207	0.035722367	BalBU-0618
0.832722833	2.431673055	0.035708103	BalBU-0618
0.835164835	2.431614709	0.035686754	BalBU-0618
0.837606838	2.431484753	0.035662122	BalBU-0618
0.84004884	2.431431732	0.03552747	BalBU-0618
0.842490842	2.431484245	0.035522328	BalBU-0618
0.844932845	2.431393062	0.035585159	BalBU-0618
0.847374847	2.43132203	0.035503341	BalBU-0618
0.84981685	2.431406079	0.035540915	BalBU-0618
0.852258852	2.431330082	0.035710999	BalBU-0618
0.854700855	2.431194917	0.035733161	BalBU-0618
0.857142857	2.431184572	0.035767718	BalBU-0618
0.85958486	2.43111363	0.035878651	BalBU-0618
0.862026862	2.431039374	0.035915627	BalBU-0618
0.864468864	2.430998047	0.03600764	BalBU-0618
0.866910867	2.430851398	0.036068214	BalBU-0618
0.869352869	2.430780266	0.035996806	BalBU-0618
0.871794872	2.43080286	0.036043706	BalBU-0618
0.874236874	2.430642276	0.03610155	BalBU-0618
0.876678877	2.430542327	0.035970303	BalBU-0618
0.879120879	2.430569115	0.035926721	BalBU-0618
0.881562882	2.430494591	0.035940372	BalBU-0618
0.884004884	2.43044849	0.035856909	BalBU-0618
0.886446886	2.430472441	0.035879509	BalBU-0618
0.888888889	2.430377497	0.035919426	BalBU-0618
0.891330891	2.430354074	0.035875979	BalBU-0618
0.893772894	2.430387326	0.035967617	BalBU-0618
0.896214896	2.430284758	0.036077144	BalBU-0618
0.898656899	2.43025033	0.036075559	BalBU-0618
0.901098901	2.430297536	0.036204962	BalBU-0618
0.903540904	2.430217298	0.036380524	BalBU-0618
0.905982906	2.430121564	0.036464308	BalBU-0618
0.908424908	2.430058111	0.036568377	BalBU-0618
0.910866911	2.429926199	0.036628015	BalBU-0618
0.913308913	2.429879639	0.036626196	BalBU-0618
0.915750916	2.429820152	0.036722666	BalBU-0618
0.918192918	2.429635261	0.036748492	BalBU-0618
0.920634921	2.429542783	0.036648781	BalBU-0618
0.923076923	2.429527663	0.036690397	BalBU-0618
0.925518926	2.429328724	0.036754156	BalBU-0618
0.927960928	2.429139555	0.036660468	BalBU-0618
0.93040293	2.429074196	0.036597795	BalBU-0618
0.932844933	2.428981998	0.036633278	BalBU-0618
0.935286935	2.428850335	0.036674122	BalBU-0618
0.937728938	2.428689346	0.036736195	BalBU-0618
0.94017094	2.428505821	0.036739764	BalBU-0618
0.942612943	2.428410311	0.036739133	BalBU-0618
0.945054945	2.428309994	0.036838392	BalBU-0618
0.947496947	2.428113157	0.036885517	BalBU-0618
0.94993895	2.428013154	0.036856541	BalBU-0618
0.952380952	2.427950435	0.036914658	BalBU-0618
0.954822955	2.427809368	0.036976565	BalBU-0618
0.957264957	2.427662579	0.036972529	BalBU-0618
0.95970696	2.42752043	0.036960052	BalBU-0618
0.962148962	2.427369144	0.036884932	BalBU-0618
0.964590965	2.427286877	0.036810298	BalBU-0618
0.967032967	2.427177993	0.036791457	BalBU-0618
0.969474969	2.427010696	0.036733301	BalBU-0618
0.971916972	2.426906441	0.03661545	BalBU-0618
0.974358974	2.42686779	0.036594979	BalBU-0618
0.976800977	2.426731864	0.036645898	BalBU-0618
0.979242979	2.426538106	0.036608651	BalBU-0618
0.981684982	2.426452388	0.036506608	BalBU-0618
0.984126984	2.426467612	0.036508327	BalBU-0618
0.986568987	2.426429176	0.036614021	BalBU-0618
0.989010989	2.42631943	0.036693034	BalBU-0618
0.991452991	2.426233624	0.036717049	BalBU-0618
0.993894994	2.426204199	0.036738201	BalBU-0618
0.996336996	2.426194202	0.036824346	BalBU-0618
0.998778999	2.42607545	0.036920011	BalBU-0618
1.001221001	2.425944815	0.036866325	BalBU-0618
1.003663004	2.425962519	0.036797489	BalBU-0618
1.006105006	2.425962546	0.036864655	BalBU-0618
1.008547009	2.4258366	0.036900871	BalBU-0618
1.010989011	2.425736416	0.036840233	BalBU-0618
1.013431013	2.42568734	0.036817661	BalBU-0618
1.015873016	2.425610162	0.036818037	BalBU-0618
1.018315018	2.425536086	0.036825058	BalBU-0618
1.020757021	2.425426478	0.036859748	BalBU-0618
1.023199023	2.425310656	0.036813182	BalBU-0618
1.025641026	2.425347154	0.03680131	BalBU-0618
1.028083028	2.425334181	0.036974427	BalBU-0618
1.030525031	2.425153628	0.037085044	BalBU-0618
1.032967033	2.425067063	0.037059864	BalBU-0618
1.035409035	2.425065997	0.037141647	BalBU-0618
1.037851038	2.424953433	0.037256288	BalBU-0618
1.04029304	2.424834042	0.037294145	BalBU-0618
1.042735043	2.424687619	0.037334465	BalBU-0618
1.045177045	2.424500611	0.037259254	BalBU-0618
1.047619048	2.424476289	0.037152904	BalBU-0618
1.05006105	2.424378506	0.037227161	BalBU-0618
1.052503053	2.424113827	0.037155027	BalBU-0618
1.054945055	2.424046466	0.036969378	BalBU-0618
1.057387057	2.424029716	0.037032873	BalBU-0618
1.05982906	2.423764455	0.037112162	BalBU-0618
1.062271062	2.423569069	0.037025241	BalBU-0618
1.064713065	2.423420128	0.037081428	BalBU-0618
1.067155067	2.423146334	0.037102102	BalBU-0618
1.06959707	2.423014096	0.037049884	BalBU-0618
1.072039072	2.422769484	0.037343871	BalBU-0618
1.074481074	2.422491785	0.037027413	BalBU-0618
1.076923077	2.422483174	0.037024293	BalBU-0618
1.079365079	2.422307199	0.037141182	BalBU-0618
1.081807082	2.422031629	0.037086829	BalBU-0618
1.084249084	2.421928908	0.036952371	BalBU-0618
1.086691087	2.421827492	0.036909856	BalBU-0618
1.089133089	2.421770301	0.036780084	BalBU-0618
1.091575092	2.42177435	0.036814336	BalBU-0618
1.094017094	2.421600585	0.036850667	BalBU-0618
1.096459096	2.421474731	0.036718735	BalBU-0618
1.098901099	2.421521705	0.036727485	BalBU-0618
1.101343101	2.421368241	0.036877931	BalBU-0618
1.103785104	2.421164655	0.036818586	BalBU-0618
1.106227106	2.421166759	0.036810338	BalBU-0618
1.108669109	2.421089398	0.036963361	BalBU-0618
1.111111111	2.420922369	0.036996737	BalBU-0618
1.113553114	2.420933259	0.037036889	BalBU-0618
1.115995116	2.42088519	0.03718398	BalBU-0618
1.118437118	2.420785707	0.037283727	BalBU-0618
1.120879121	2.420826587	0.037235704	BalBU-0618
1.123321123	2.420586488	0.037681998	BalBU-0618
1.125763126	2.420304339	0.037434933	BalBU-0618
1.128205128	2.42043683	0.037351925	BalBU-0618
1.130647131	2.420296537	0.037459092	BalBU-0618
1.133089133	2.420095414	0.037242613	BalBU-0618
1.135531136	2.420199526	0.037172506	BalBU-0618
1.137973138	2.419579026	0.037068383	BalBU-0618
1.14041514	2.419692752	0.036738955	BalBU-0618
1.142857143	2.419710208	0.036732295	BalBU-0618
1.145299145	2.41950499	0.03666793	BalBU-0618
1.147741148	2.419450997	0.036453366	BalBU-0618
1.15018315	2.419515241	0.036475588	BalBU-0618
1.152625153	2.419359367	0.036592463	BalBU-0618
1.155067155	2.419221423	0.036526832	BalBU-0618
1.157509158	2.419220991	0.036579704	BalBU-0618
1.15995116	2.419084955	0.036694153	BalBU-0618
1.162393162	2.418989637	0.036654568	BalBU-0618
1.164835165	2.418953106	0.03675581	BalBU-0618
1.167277167	2.418758807	0.036711865	BalBU-0618
1.16971917	2.418794867	0.036497415	BalBU-0618
1.172161172	2.41900069	0.036564032	BalBU-0618
1.174603175	2.418822547	0.036720953	BalBU-0618
1.177045177	2.41866075	0.036491327	BalBU-0618
1.179487179	2.418792993	0.036379645	BalBU-0618
1.181929182	2.418707414	0.036448805	BalBU-0618
1.184371184	2.418585139	0.036285614	BalBU-0618
1.186813187	2.418958938	0.036430039	BalBU-0618
1.189255189	2.418528543	0.036467445	BalBU-0618
1.191697192	2.418498575	0.03634676	BalBU-0618
1.194139194	2.418427939	0.036570257	BalBU-0618
1.196581197	2.418074477	0.036620174	BalBU-0618
1.199023199	2.418003433	0.036528485	BalBU-0618
1.201465201	2.417913176	0.036723394	BalBU-0618
1.203907204	2.417616018	0.036698943	BalBU-0618
1.206349206	2.417583498	0.036596576	BalBU-0618
1.208791209	2.417530275	0.036635683	BalBU-0618
1.211233211	2.417403814	0.036515711	BalBU-0618
1.213675214	2.417540911	0.036354193	BalBU-0618
1.216117216	2.417580274	0.036471699	BalBU-0618
1.218559219	2.417406749	0.036363889	BalBU-0618
1.221001221	2.417478346	0.036113668	BalBU-0618
1.223443223	2.417642724	0.036169149	BalBU-0618
1.225885226	2.417489974	0.036253233	BalBU-0618
1.228327228	2.417366411	0.036164769	BalBU-0618
1.230769231	2.417325263	0.036188156	BalBU-0618
1.233211233	2.417119725	0.036229397	BalBU-0618
1.235653236	2.417029168	0.03623828	BalBU-0618
1.238095238	2.416803236	0.036386718	BalBU-0618
1.240537241	2.416529467	0.036330516	BalBU-0618
1.242979243	2.416494309	0.036249038	BalBU-0618
1.245421245	2.416479506	0.036437442	BalBU-0618
1.247863248	2.416201837	0.036523115	BalBU-0618
1.25030525	2.416139156	0.036363786	BalBU-0618
1.252747253	2.416240182	0.036441216	BalBU-0618
1.255189255	2.416187004	0.036510494	BalBU-0618
1.257631258	2.416172006	0.036555783	BalBU-0618
1.26007326	2.416053265	0.03660891	BalBU-0618
1.262515263	2.415940852	0.03648228	BalBU-0618
1.264957265	2.416018804	0.03641557	BalBU-0618
1.267399267	2.415929158	0.03656616	BalBU-0618
1.26984127	2.415637989	0.036500604	BalBU-0618
1.272283272	2.41556359	0.036290867	BalBU-0618
1.274725275	2.415599712	0.036324204	BalBU-0618
1.277167277	2.415424689	0.036442205	BalBU-0618
1.27960928	2.415210635	0.03643072	BalBU-0618
1.282051282	2.415081549	0.036394977	BalBU-0618
1.284493284	2.41500601	0.03638899	BalBU-0618
1.286935287	2.414978524	0.036456297	BalBU-0618
1.289377289	2.41485059	0.03655934	BalBU-0618
1.291819292	2.414695278	0.036537932	BalBU-0618
1.294261294	2.414655342	0.036394092	BalBU-0618
1.296703297	2.414783392	0.036330468	BalBU-0618
1.299145299	2.414792232	0.036394488	BalBU-0618
1.301587302	2.414688425	0.036287269	BalBU-0618
1.304029304	2.41473164	0.036063745	BalBU-0618
1.306471306	2.414869027	0.035962804	BalBU-0618
1.308913309	2.414890639	0.035970876	BalBU-0618
1.311355311	2.414807982	0.03590873	BalBU-0618
1.313797314	2.414755566	0.035812947	BalBU-0618
1.316239316	2.414742673	0.035773446	BalBU-0618
1.318681319	2.414667518	0.035858901	BalBU-0618
1.321123321	2.414429021	0.035921375	BalBU-0618
1.323565324	2.414211674	0.035807864	BalBU-0618
1.326007326	2.414219415	0.035721056	BalBU-0618
1.328449328	2.4142131	0.03584704	BalBU-0618
1.330891331	2.414066224	0.035937982	BalBU-0618
1.333333333	2.413984125	0.035900316	BalBU-0618
1.335775336	2.414027421	0.035864576	BalBU-0618
1.338217338	2.41415216	0.035895017	BalBU-0618
1.340659341	2.414248968	0.036061814	BalBU-0618
1.343101343	2.414148021	0.036191529	BalBU-0618
1.345543346	2.414044446	0.036102733	BalBU-0618
1.347985348	2.414158336	0.036022989	BalBU-0618
1.35042735	2.414129329	0.036163037	BalBU-0618
1.352869353	2.413940984	0.036100289	BalBU-0618
1.355311355	2.413920661	0.035996632	BalBU-0618
1.357753358	2.413875673	0.036030903	BalBU-0618
1.36019536	2.413720319	0.036025696	BalBU-0618
1.362637363	2.413666104	0.035987649	BalBU-0618
1.365079365	2.413572508	0.036009009	BalBU-0618
1.367521368	2.413556291	0.03595315	BalBU-0618
1.36996337	2.41370364	0.036082498	BalBU-0618
1.372405372	2.413568244	0.036374768	BalBU-0618
1.374847375	2.413358691	0.036302528	BalBU-0618
1.377289377	2.413505446	0.036206234	BalBU-0618
1.37973138	2.413587265	0.036362677	BalBU-0618
1.382173382	2.413473844	0.036319601	BalBU-0618
1.384615385	2.41366838	0.036242975	BalBU-0618
1.387057387	2.413488128	0.036143499	BalBU-0618
1.389499389	2.413601908	0.035816234	BalBU-0618
1.391941392	2.413818506	0.035771877	BalBU-0618
1.394383394	2.413772625	0.035777055	BalBU-0618
1.396825397	2.413743355	0.035587021	BalBU-0618
1.399267399	2.413922069	0.035592396	BalBU-0618
1.401709402	2.413750496	0.035797766	BalBU-0618
1.404151404	2.413574587	0.035667517	BalBU-0618
1.406593407	2.413667511	0.03570958	BalBU-0618
1.409035409	2.41357072	0.035970466	BalBU-0618
1.411477411	2.413384658	0.036012357	BalBU-0618
1.413919414	2.413415819	0.036154596	BalBU-0618
1.416361416	2.413265073	0.036335555	BalBU-0618
1.418803419	2.413210365	0.036278058	BalBU-0618
1.421245421	2.413402559	0.036404797	BalBU-0618
1.423687424	2.413240954	0.036598329	BalBU-0618
1.426129426	2.413154705	0.036401304	BalBU-0618
1.428571429	2.413308374	0.036263566	BalBU-0618
1.431013431	2.413392425	0.036253799	BalBU-0618
1.433455433	2.413339458	0.036132735	BalBU-0618
1.435897436	2.41347453	0.036286191	BalBU-0618
1.438339438	2.41305865	0.036245728	BalBU-0618
1.440781441	2.413040324	0.035916897	BalBU-0618
1.443223443	2.413025714	0.036119768	BalBU-0618
1.445665446	2.41248599	0.036115761	BalBU-0618
1.448107448	2.412348335	0.035692626	BalBU-0618
1.450549451	2.412572974	0.035833266	BalBU-0618
1.452991453	2.41219461	0.036113717	BalBU-0618
1.455433455	2.411985097	0.035948532	BalBU-0618
1.457875458	2.412074088	0.035984667	BalBU-0618
1.46031746	2.412000643	0.036116129	BalBU-0618
1.462759463	2.412117446	0.03607596	BalBU-0618
1.465201465	2.412220615	0.036356824	BalBU-0618
1.467643468	2.411991231	0.036350132	BalBU-0618
1.47008547	2.412174589	0.03598555	BalBU-0618
1.472527473	2.412621684	0.036183129	BalBU-0618
1.474969475	2.412367063	0.036357789	BalBU-0618
1.477411477	2.412384964	0.036076178	BalBU-0618
1.47985348	2.412572165	0.036208581	BalBU-0618
1.482295482	2.412267731	0.036369731	BalBU-0618
1.484737485	2.412176477	0.036169793	BalBU-0618
1.487179487	2.412233175	0.036477229	BalBU-0618
1.48962149	2.411732438	0.036691647	BalBU-0618
1.492063492	2.411594896	0.036504928	BalBU-0618
1.494505495	2.41173121	0.03687102	BalBU-0618
1.496947497	2.41130605	0.037266241	BalBU-0618
1.499389499	2.411127251	0.037154165	BalBU-0618
1.501831502	2.411378623	0.037409012	BalBU-0618
1.504273504	2.411251881	0.037720801	BalBU-0618
1.506715507	2.411304831	0.037733032	BalBU-0618
1.509157509	2.411474773	0.03788003	BalBU-0618
1.511599512	2.411452282	0.037794893	BalBU-0618
1.514041514	2.411859831	0.037532072	BalBU-0618
1.516483516	2.41221547	0.037766868	BalBU-0618
1.518925519	2.412042404	0.037798264	BalBU-0618
1.521367521	2.412077687	0.03744465	BalBU-0618
1.523809524	2.412323503	0.037523648	BalBU-0618
1.526251526	2.411988056	0.037631982	BalBU-0618
1.528693529	2.41172762	0.037402583	BalBU-0618
1.531135531	2.411648612	0.03732904	BalBU-0618
1.533577534	2.411413587	0.037355203	BalBU-0618
1.536019536	2.411243108	0.037299493	BalBU-0618
1.538461538	2.411067706	0.037411834	BalBU-0618
1.540903541	2.410848033	0.037342726	BalBU-0618
1.543345543	2.410924767	0.037186321	BalBU-0618
1.545787546	2.411227901	0.037323179	BalBU-0618
1.548229548	2.411271948	0.037585842	BalBU-0618
1.550671551	2.411266541	0.037564416	BalBU-0618
1.553113553	2.411422495	0.037471088	BalBU-0618
1.555555556	2.411611835	0.037363826	BalBU-0618
1.557997558	2.411765444	0.037335339	BalBU-0618
1.56043956	2.411623459	0.037342975	BalBU-0618
1.562881563	2.411349184	0.037005807	BalBU-0618
1.565323565	2.411300866	0.036642675	BalBU-0618
1.567765568	2.411104354	0.036595232	BalBU-0618
1.57020757	2.410618785	0.036349089	BalBU-0618
1.572649573	2.410336898	0.035944384	BalBU-0618
1.575091575	2.410227831	0.035887119	BalBU-0618
1.577533578	2.409779774	0.035821553	BalBU-0618
1.57997558	2.409589821	0.035587607	BalBU-0618
1.582417582	2.409717178	0.035592772	BalBU-0618
1.584859585	2.40982591	0.035900811	BalBU-0618
1.587301587	2.40993572	0.036258224	BalBU-0618
1.58974359	2.410009635	0.036693558	BalBU-0618
1.592185592	2.409986859	0.037023961	BalBU-0618
1.594627595	2.409982397	0.037044733	BalBU-0618
1.597069597	2.410280408	0.036874037	BalBU-0618
1.5995116	2.410564164	0.036876136	BalBU-0618
1.601953602	2.410679862	0.036706705	BalBU-0618
1.604395604	2.410864627	0.036400764	BalBU-0618
1.606837607	2.411004269	0.036246781	BalBU-0618
1.609279609	2.410987233	0.036094532	BalBU-0618
1.611721612	2.410897011	0.036003852	BalBU-0618
1.614163614	2.41055764	0.035971061	BalBU-0618
1.616605617	2.410305175	0.035707693	BalBU-0618
1.619047619	2.41050434	0.035774275	BalBU-0618
1.621489621	2.410323208	0.036612864	BalBU-0618
1.623931624	2.409688834	0.037066216	BalBU-0618
1.626373626	2.409861352	0.037345703	BalBU-0618
1.628815629	2.410195309	0.038916581	BalBU-0618
1.631257631	2.409313221	0.04000172	BalBU-0618
1.633699634	2.409247689	0.038918611	BalBU-0618
0.2002442	2.463816526	0.021301705	Bal-Cam1-c
0.202686203	2.463305189	0.021449896	Bal-Cam1-c
0.205128205	2.463373025	0.021162528	Bal-Cam1-c
0.207570208	2.46356377	0.021287052	Bal-Cam1-c
0.21001221	2.463470769	0.021439362	Bal-Cam1-c
0.212454212	2.463377228	0.021412423	Bal-Cam1-c
0.214896215	2.463055338	0.021557211	Bal-Cam1-c
0.217338217	2.463078446	0.021381512	Bal-Cam1-c
0.21978022	2.463391673	0.021734896	Bal-Cam1-c
0.222222222	2.463128101	0.022247204	Bal-Cam1-c
0.224664225	2.462729158	0.022192436	Bal-Cam1-c
0.227106227	2.462931297	0.022136715	Bal-Cam1-c
0.22954823	2.462920029	0.022569848	Bal-Cam1-c
0.231990232	2.462559466	0.022780055	Bal-Cam1-c
0.234432234	2.462374024	0.02267054	Bal-Cam1-c
0.236874237	2.462390535	0.022758733	Bal-Cam1-c
0.239316239	2.462264041	0.022878555	Bal-Cam1-c
0.241758242	2.462118484	0.022973246	Bal-Cam1-c
0.244200244	2.461887217	0.023009585	Bal-Cam1-c
0.246642247	2.461724044	0.022835073	Bal-Cam1-c
0.249084249	2.461873497	0.022786642	Bal-Cam1-c
0.251526252	2.46181519	0.022989963	Bal-Cam1-c
0.253968254	2.461631298	0.022967839	Bal-Cam1-c
0.256410256	2.46174051	0.022859061	Bal-Cam1-c
0.258852259	2.461902881	0.02310321	Bal-Cam1-c
0.261294261	2.461790721	0.023325955	Bal-Cam1-c
0.263736264	2.461714511	0.023402395	Bal-Cam1-c
0.266178266	2.461710511	0.023507374	Bal-Cam1-c
0.268620269	2.461691986	0.023647117	Bal-Cam1-c
0.271062271	2.461670131	0.02382966	Bal-Cam1-c
0.273504274	2.461547184	0.024070917	Bal-Cam1-c
0.275946276	2.461314782	0.024195061	Bal-Cam1-c
0.278388278	2.461212638	0.024243657	Bal-Cam1-c
0.280830281	2.461116918	0.024431738	Bal-Cam1-c
0.283272283	2.460891553	0.024620088	Bal-Cam1-c
0.285714286	2.46064081	0.024679888	Bal-Cam1-c
0.288156288	2.460520564	0.024753865	Bal-Cam1-c
0.290598291	2.460370067	0.02493471	Bal-Cam1-c
0.293040293	2.4601403	0.025149643	Bal-Cam1-c
0.295482295	2.459834174	0.025338995	Bal-Cam1-c
0.297924298	2.459526465	0.025442238	Bal-Cam1-c
0.3003663	2.459349394	0.02556566	Bal-Cam1-c
0.302808303	2.459154956	0.025842328	Bal-Cam1-c
0.305250305	2.45880504	0.026129016	Bal-Cam1-c
0.307692308	2.458457993	0.02618744	Bal-Cam1-c
0.31013431	2.458378886	0.026277522	Bal-Cam1-c
0.312576313	2.45824444	0.026552285	Bal-Cam1-c
0.315018315	2.457959854	0.026757534	Bal-Cam1-c
0.317460317	2.457749791	0.026776647	Bal-Cam1-c
0.31990232	2.457691913	0.026843204	Bal-Cam1-c
0.322344322	2.457608832	0.027014085	Bal-Cam1-c
0.324786325	2.457422524	0.027179748	Bal-Cam1-c
0.327228327	2.457185711	0.02726031	Bal-Cam1-c
0.32967033	2.457013634	0.027229092	Bal-Cam1-c
0.332112332	2.456963523	0.027301274	Bal-Cam1-c
0.334554335	2.456767195	0.027492064	Bal-Cam1-c
0.336996337	2.456418866	0.027523619	Bal-Cam1-c
0.339438339	2.456257528	0.027388702	Bal-Cam1-c
0.341880342	2.45620907	0.027482333	Bal-Cam1-c
0.344322344	2.455939265	0.027632901	Bal-Cam1-c
0.346764347	2.455637073	0.02759304	Bal-Cam1-c
0.349206349	2.455505745	0.027559153	Bal-Cam1-c
0.351648352	2.45532829	0.027637187	Bal-Cam1-c
0.354090354	2.455125393	0.027664857	Bal-Cam1-c
0.356532357	2.454961477	0.027714107	Bal-Cam1-c
0.358974359	2.454744975	0.027770272	Bal-Cam1-c
0.361416361	2.454578151	0.027730339	Bal-Cam1-c
0.363858364	2.454499641	0.027812624	Bal-Cam1-c
0.366300366	2.45425851	0.027923884	Bal-Cam1-c
0.368742369	2.454017364	0.027859934	Bal-Cam1-c
0.371184371	2.453961016	0.027821307	Bal-Cam1-c
0.373626374	2.453829462	0.027921212	Bal-Cam1-c
0.376068376	2.453653506	0.027925905	Bal-Cam1-c
0.378510379	2.453567397	0.027946588	Bal-Cam1-c
0.380952381	2.45341006	0.028032781	Bal-Cam1-c
0.383394383	2.453238128	0.027979677	Bal-Cam1-c
0.385836386	2.453229084	0.02797433	Bal-Cam1-c
0.388278388	2.453114727	0.028103873	Bal-Cam1-c
0.390720391	2.452885573	0.028086726	Bal-Cam1-c
0.393162393	2.452839243	0.027993112	Bal-Cam1-c
0.395604396	2.452812938	0.028078258	Bal-Cam1-c
0.398046398	2.452667047	0.028176236	Bal-Cam1-c
0.4004884	2.452503955	0.028206704	Bal-Cam1-c
0.402930403	2.452381427	0.028219147	Bal-Cam1-c
0.405372405	2.452328278	0.028231294	Bal-Cam1-c
0.407814408	2.452312833	0.028368428	Bal-Cam1-c
0.41025641	2.452141608	0.028542091	Bal-Cam1-c
0.412698413	2.451972947	0.028512696	Bal-Cam1-c
0.415140415	2.452044955	0.028540306	Bal-Cam1-c
0.417582418	2.452017616	0.028799288	Bal-Cam1-c
0.42002442	2.451785603	0.028951233	Bal-Cam1-c
0.422466422	2.451655852	0.028914025	Bal-Cam1-c
0.424908425	2.451686218	0.028973797	Bal-Cam1-c
0.427350427	2.45163858	0.029148019	Bal-Cam1-c
0.42979243	2.451493643	0.029278713	Bal-Cam1-c
0.432234432	2.451348816	0.029298059	Bal-Cam1-c
0.434676435	2.451322771	0.02929095	Bal-Cam1-c
0.437118437	2.451315579	0.029422807	Bal-Cam1-c
0.43956044	2.451134339	0.029576105	Bal-Cam1-c
0.442002442	2.450909523	0.02955514	Bal-Cam1-c
0.444444444	2.450839152	0.029502326	Bal-Cam1-c
0.446886447	2.450777965	0.029601953	Bal-Cam1-c
0.449328449	2.450582156	0.029715869	Bal-Cam1-c
0.451770452	2.450372646	0.029723119	Bal-Cam1-c
0.454212454	2.450265824	0.02972449	Bal-Cam1-c
0.456654457	2.45017649	0.029828876	Bal-Cam1-c
0.459096459	2.449983633	0.029959734	Bal-Cam1-c
0.461538462	2.449754168	0.029980456	Bal-Cam1-c
0.463980464	2.449636422	0.029957671	Bal-Cam1-c
0.466422466	2.449553061	0.030046934	Bal-Cam1-c
0.468864469	2.449369568	0.030164319	Bal-Cam1-c
0.471306471	2.449166364	0.030223018	Bal-Cam1-c
0.473748474	2.448988478	0.030271415	Bal-Cam1-c
0.476190476	2.44882717	0.030327747	Bal-Cam1-c
0.478632479	2.448683706	0.030395588	Bal-Cam1-c
0.481074481	2.448525395	0.030487847	Bal-Cam1-c
0.483516484	2.448345015	0.030524534	Bal-Cam1-c
0.485958486	2.448247341	0.030535865	Bal-Cam1-c
0.488400488	2.448141727	0.030620059	Bal-Cam1-c
0.490842491	2.447968178	0.030664411	Bal-Cam1-c
0.493284493	2.447826738	0.030652552	Bal-Cam1-c
0.495726496	2.447702237	0.030661336	Bal-Cam1-c
0.498168498	2.447570447	0.030657631	Bal-Cam1-c
0.500610501	2.447466852	0.030671183	Bal-Cam1-c
0.503052503	2.447323899	0.030718703	Bal-Cam1-c
0.505494505	2.447157187	0.030691407	Bal-Cam1-c
0.507936508	2.447098456	0.030653085	Bal-Cam1-c
0.51037851	2.447016309	0.030719773	Bal-Cam1-c
0.512820513	2.446840041	0.030728509	Bal-Cam1-c
0.515262515	2.446716904	0.03065768	Bal-Cam1-c
0.517704518	2.446635331	0.030627494	Bal-Cam1-c
0.52014652	2.446529371	0.0306112	Bal-Cam1-c
0.522588523	2.446427115	0.030612708	Bal-Cam1-c
0.525030525	2.446272096	0.030635012	Bal-Cam1-c
0.527472527	2.446108647	0.030578608	Bal-Cam1-c
0.52991453	2.446054649	0.030533293	Bal-Cam1-c
0.532356532	2.44596869	0.030593174	Bal-Cam1-c
0.534798535	2.445793697	0.030577174	Bal-Cam1-c
0.537240537	2.445731573	0.03046786	Bal-Cam1-c
0.53968254	2.445743671	0.030484205	Bal-Cam1-c
0.542124542	2.445634177	0.030549131	Bal-Cam1-c
0.544566545	2.445488241	0.030510956	Bal-Cam1-c
0.547008547	2.445432021	0.030466784	Bal-Cam1-c
0.549450549	2.445378744	0.030479583	Bal-Cam1-c
0.551892552	2.445333413	0.030520941	Bal-Cam1-c
0.554334554	2.445271596	0.030603371	Bal-Cam1-c
0.556776557	2.445176509	0.030661312	Bal-Cam1-c
0.559218559	2.445134026	0.030670114	Bal-Cam1-c
0.561660562	2.445143395	0.030742911	Bal-Cam1-c
0.564102564	2.445069421	0.030846198	Bal-Cam1-c
0.566544567	2.444962218	0.030871192	Bal-Cam1-c
0.568986569	2.444906089	0.03088343	Bal-Cam1-c
0.571428571	2.444833411	0.030952669	Bal-Cam1-c
0.573870574	2.444699837	0.031044501	Bal-Cam1-c
0.576312576	2.444523993	0.031089376	Bal-Cam1-c
0.578754579	2.444403842	0.031111367	Bal-Cam1-c
0.581196581	2.444312122	0.031174699	Bal-Cam1-c
0.583638584	2.444209575	0.031256647	Bal-Cam1-c
0.586080586	2.444096606	0.031308116	Bal-Cam1-c
0.588522589	2.444004012	0.031328557	Bal-Cam1-c
0.590964591	2.44394719	0.031316747	Bal-Cam1-c
0.593406593	2.443928978	0.031349368	Bal-Cam1-c
0.595848596	2.44383578	0.031426343	Bal-Cam1-c
0.598290598	2.443682254	0.031422805	Bal-Cam1-c
0.600732601	2.443617098	0.031397107	Bal-Cam1-c
0.603174603	2.443548654	0.031465246	Bal-Cam1-c
0.605616606	2.443425445	0.031542233	Bal-Cam1-c
0.608058608	2.443297543	0.031586127	Bal-Cam1-c
0.610500611	2.443187116	0.031608057	Bal-Cam1-c
0.612942613	2.443119798	0.031607116	Bal-Cam1-c
0.615384615	2.443062946	0.031667158	Bal-Cam1-c
0.617826618	2.442899715	0.03171427	Bal-Cam1-c
0.62026862	2.442745342	0.03163193	Bal-Cam1-c
0.622710623	2.442719524	0.031610008	Bal-Cam1-c
0.625152625	2.442577175	0.031726222	Bal-Cam1-c
0.627594628	2.442336965	0.031738834	Bal-Cam1-c
0.63003663	2.442210691	0.03170773	Bal-Cam1-c
0.632478632	2.442130305	0.03178222	Bal-Cam1-c
0.634920635	2.442003087	0.031872377	Bal-Cam1-c
0.637362637	2.44189694	0.031941331	Bal-Cam1-c
0.63980464	2.441770888	0.032000312	Bal-Cam1-c
0.642246642	2.441670754	0.031988752	Bal-Cam1-c
0.644688645	2.441629093	0.032013526	Bal-Cam1-c
0.647130647	2.441491	0.03208193	Bal-Cam1-c
0.64957265	2.441310349	0.032017024	Bal-Cam1-c
0.652014652	2.441268113	0.031963761	Bal-Cam1-c
0.654456654	2.441178731	0.03204163	Bal-Cam1-c
0.656898657	2.441001681	0.032069164	Bal-Cam1-c
0.659340659	2.44089351	0.032026893	Bal-Cam1-c
0.661782662	2.440837548	0.032027499	Bal-Cam1-c
0.664224664	2.440762306	0.032026114	Bal-Cam1-c
0.666666667	2.440693505	0.032006755	Bal-Cam1-c
0.669108669	2.440606989	0.031980871	Bal-Cam1-c
0.671550672	2.440524827	0.03192576	Bal-Cam1-c
0.673992674	2.440464689	0.031929219	Bal-Cam1-c
0.676434676	2.440315175	0.031979533	Bal-Cam1-c
0.678876679	2.440146942	0.031986891	Bal-Cam1-c
0.681318681	2.44004267	0.032017983	Bal-Cam1-c
0.683760684	2.439944232	0.032114303	Bal-Cam1-c
0.686202686	2.43985448	0.032193189	Bal-Cam1-c
0.688644689	2.439799872	0.032287838	Bal-Cam1-c
0.691086691	2.43971792	0.032370414	Bal-Cam1-c
0.693528694	2.439634869	0.032383801	Bal-Cam1-c
0.695970696	2.439582145	0.032381552	Bal-Cam1-c
0.698412698	2.439484481	0.032373369	Bal-Cam1-c
0.700854701	2.439377022	0.032304161	Bal-Cam1-c
0.703296703	2.439318486	0.032261601	Bal-Cam1-c
0.705738706	2.439216341	0.032293214	Bal-Cam1-c
0.708180708	2.439075319	0.032312745	Bal-Cam1-c
0.710622711	2.438959252	0.032311287	Bal-Cam1-c
0.713064713	2.438886291	0.032319483	Bal-Cam1-c
0.715506716	2.438813482	0.032333573	Bal-Cam1-c
0.717948718	2.438735561	0.032332691	Bal-Cam1-c
0.72039072	2.438652049	0.032312386	Bal-Cam1-c
0.722832723	2.438549935	0.032295741	Bal-Cam1-c
0.725274725	2.438410328	0.032263977	Bal-Cam1-c
0.727716728	2.438270002	0.032224675	Bal-Cam1-c
0.73015873	2.438135762	0.032228879	Bal-Cam1-c
0.732600733	2.437973676	0.032262658	Bal-Cam1-c
0.735042735	2.437839077	0.032270306	Bal-Cam1-c
0.737484737	2.437776892	0.032298145	Bal-Cam1-c
0.73992674	2.437715166	0.0323212	Bal-Cam1-c
0.742368742	2.437718238	0.03230638	Bal-Cam1-c
0.744810745	2.437728481	0.032324369	Bal-Cam1-c
0.747252747	2.437691994	0.032309611	Bal-Cam1-c
0.74969475	2.43766364	0.032257062	Bal-Cam1-c
0.752136752	2.437612418	0.032247822	Bal-Cam1-c
0.754578755	2.437476748	0.032238529	Bal-Cam1-c
0.757020757	2.437351367	0.032196424	Bal-Cam1-c
0.759462759	2.4372842	0.032233343	Bal-Cam1-c
0.761904762	2.437169075	0.032328699	Bal-Cam1-c
0.764346764	2.437067768	0.032385567	Bal-Cam1-c
0.766788767	2.436970816	0.03241721	Bal-Cam1-c
0.769230769	2.436908011	0.032391967	Bal-Cam1-c
0.771672772	2.436870248	0.032377778	Bal-Cam1-c
0.774114774	2.436761643	0.03236665	Bal-Cam1-c
0.776556777	2.436628207	0.032260675	Bal-Cam1-c
0.778998779	2.436566943	0.032189818	Bal-Cam1-c
0.781440781	2.436430725	0.03223898	Bal-Cam1-c
0.783882784	2.4362046	0.032235098	Bal-Cam1-c
0.786324786	2.436132444	0.032213525	Bal-Cam1-c
0.788766789	2.436085337	0.032350385	Bal-Cam1-c
0.791208791	2.435966241	0.032436853	Bal-Cam1-c
0.793650794	2.435940254	0.032431108	Bal-Cam1-c
0.796092796	2.435952905	0.032478096	Bal-Cam1-c
0.798534799	2.435898479	0.032472263	Bal-Cam1-c
0.800976801	2.435871064	0.032421675	Bal-Cam1-c
0.803418803	2.435778213	0.032394407	Bal-Cam1-c
0.805860806	2.435626167	0.032290343	Bal-Cam1-c
0.808302808	2.435549621	0.032199392	Bal-Cam1-c
0.810744811	2.435442918	0.032249566	Bal-Cam1-c
0.813186813	2.435265694	0.03225254	Bal-Cam1-c
0.815628816	2.435227736	0.03221015	Bal-Cam1-c
0.818070818	2.435235784	0.032266525	Bal-Cam1-c
0.820512821	2.435170759	0.032299497	Bal-Cam1-c
0.822954823	2.435125068	0.032256256	Bal-Cam1-c
0.825396825	2.435081854	0.032207912	Bal-Cam1-c
0.827838828	2.435029811	0.032152025	Bal-Cam1-c
0.83028083	2.434936127	0.032145759	Bal-Cam1-c
0.832722833	2.434733887	0.032157805	Bal-Cam1-c
0.835164835	2.434528	0.032109749	Bal-Cam1-c
0.837606838	2.434429363	0.032158146	Bal-Cam1-c
0.84004884	2.434273088	0.032290081	Bal-Cam1-c
0.842490842	2.434132613	0.0323092	Bal-Cam1-c
0.844932845	2.434137466	0.032300801	Bal-Cam1-c
0.847374847	2.434138283	0.032341595	Bal-Cam1-c
0.84981685	2.434121009	0.032294581	Bal-Cam1-c
0.852258852	2.434146223	0.03225146	Bal-Cam1-c
0.854700855	2.434090594	0.032209015	Bal-Cam1-c
0.857142857	2.434008601	0.032111929	Bal-Cam1-c
0.85958486	2.433954768	0.032074975	Bal-Cam1-c
0.862026862	2.433802708	0.032127102	Bal-Cam1-c
0.864468864	2.433664579	0.0320944	Bal-Cam1-c
0.866910867	2.433664773	0.032090885	Bal-Cam1-c
0.869352869	2.4336677	0.032176522	Bal-Cam1-c
0.871794872	2.433583531	0.032196113	Bal-Cam1-c
0.874236874	2.433536311	0.03211994	Bal-Cam1-c
0.876678877	2.433531835	0.032015591	Bal-Cam1-c
0.879120879	2.433527063	0.031970619	Bal-Cam1-c
0.881562882	2.433410218	0.031949165	Bal-Cam1-c
0.884004884	2.433235523	0.031860988	Bal-Cam1-c
0.886446886	2.433162694	0.031832352	Bal-Cam1-c
0.888888889	2.433046109	0.031989427	Bal-Cam1-c
0.891330891	2.432857515	0.03211259	Bal-Cam1-c
0.893772894	2.432786001	0.032130901	Bal-Cam1-c
0.896214896	2.432821074	0.032200606	Bal-Cam1-c
0.898656899	2.43279689	0.032246903	Bal-Cam1-c
0.901098901	2.432787612	0.03221197	Bal-Cam1-c
0.903540904	2.43274003	0.032145873	Bal-Cam1-c
0.905982906	2.432670631	0.031994553	Bal-Cam1-c
0.908424908	2.432623963	0.031884653	Bal-Cam1-c
0.910866911	2.432417739	0.031888766	Bal-Cam1-c
0.913308913	2.432114165	0.031803265	Bal-Cam1-c
0.915750916	2.432000292	0.031731271	Bal-Cam1-c
0.918192918	2.431980415	0.031832	Bal-Cam1-c
0.920634921	2.431900679	0.031937633	Bal-Cam1-c
0.923076923	2.431860911	0.031925168	Bal-Cam1-c
0.925518926	2.431892603	0.031893968	Bal-Cam1-c
0.927960928	2.431920769	0.031848548	Bal-Cam1-c
0.93040293	2.431928317	0.031805359	Bal-Cam1-c
0.932844933	2.431857918	0.031725782	Bal-Cam1-c
0.935286935	2.43178863	0.031613215	Bal-Cam1-c
0.937728938	2.431714409	0.031597489	Bal-Cam1-c
0.94017094	2.431556071	0.031686765	Bal-Cam1-c
0.942612943	2.431431154	0.031780248	Bal-Cam1-c
0.945054945	2.431367316	0.031917493	Bal-Cam1-c
0.947496947	2.431303823	0.032022987	Bal-Cam1-c
0.94993895	2.431303558	0.032010046	Bal-Cam1-c
0.952380952	2.431386556	0.032059016	Bal-Cam1-c
0.954822955	2.431328507	0.032075503	Bal-Cam1-c
0.957264957	2.43126799	0.031931078	Bal-Cam1-c
0.95970696	2.431315762	0.031810174	Bal-Cam1-c
0.962148962	2.431211792	0.031837592	Bal-Cam1-c
0.964590965	2.431012529	0.031785666	Bal-Cam1-c
0.967032967	2.430916131	0.03173604	Bal-Cam1-c
0.969474969	2.430897052	0.031766938	Bal-Cam1-c
0.971916972	2.43084568	0.031780756	Bal-Cam1-c
0.974358974	2.430820681	0.031721998	Bal-Cam1-c
0.976800977	2.430776133	0.031629399	Bal-Cam1-c
0.979242979	2.430776025	0.0314575	Bal-Cam1-c
0.981684982	2.430764822	0.031344522	Bal-Cam1-c
0.984126984	2.430635614	0.031220059	Bal-Cam1-c
0.986568987	2.430443685	0.031028901	Bal-Cam1-c
0.989010989	2.430279006	0.03090884	Bal-Cam1-c
0.991452991	2.430148654	0.03092973	Bal-Cam1-c
0.993894994	2.43011941	0.031110603	Bal-Cam1-c
0.996336996	2.430114745	0.031306649	Bal-Cam1-c
0.998778999	2.430181833	0.031392914	Bal-Cam1-c
1.001221001	2.430396816	0.031467368	Bal-Cam1-c
1.003663004	2.430472987	0.031614764	Bal-Cam1-c
1.006105006	2.43045225	0.031533949	Bal-Cam1-c
1.008547009	2.430548219	0.031362102	Bal-Cam1-c
1.010989011	2.430579962	0.031309934	Bal-Cam1-c
1.013431013	2.430396968	0.03121704	Bal-Cam1-c
1.015873016	2.430177294	0.031172998	Bal-Cam1-c
1.018315018	2.429882261	0.031251134	Bal-Cam1-c
1.020757021	2.429710043	0.031297164	Bal-Cam1-c
1.023199023	2.429713221	0.03136535	Bal-Cam1-c
1.025641026	2.429720988	0.031490037	Bal-Cam1-c
1.028083028	2.429692037	0.031488508	Bal-Cam1-c
1.030525031	2.429747469	0.031459171	Bal-Cam1-c
1.032967033	2.4297688	0.031439909	Bal-Cam1-c
1.035409035	2.429725331	0.031394321	Bal-Cam1-c
1.037851038	2.429622202	0.031311076	Bal-Cam1-c
1.04029304	2.429415865	0.031187996	Bal-Cam1-c
1.042735043	2.429281839	0.031134108	Bal-Cam1-c
1.045177045	2.429148422	0.031309863	Bal-Cam1-c
1.047619048	2.428951119	0.031458435	Bal-Cam1-c
1.05006105	2.428919964	0.031420795	Bal-Cam1-c
1.052503053	2.428998717	0.031504132	Bal-Cam1-c
1.054945055	2.428924828	0.031546546	Bal-Cam1-c
1.057387057	2.428846952	0.031384025	Bal-Cam1-c
1.05982906	2.428893527	0.03121842	Bal-Cam1-c
1.062271062	2.42884954	0.031100183	Bal-Cam1-c
1.064713065	2.428794921	0.030974207	Bal-Cam1-c
1.067155067	2.428750427	0.031081054	Bal-Cam1-c
1.06959707	2.42852372	0.031258244	Bal-Cam1-c
1.072039072	2.428411811	0.031174078	Bal-Cam1-c
1.074481074	2.42851732	0.031057168	Bal-Cam1-c
1.076923077	2.428498431	0.031099902	Bal-Cam1-c
1.079365079	2.428233298	0.030910642	Bal-Cam1-c
1.081807082	2.428032025	0.03051921	Bal-Cam1-c
1.084249084	2.427582744	0.030208006	Bal-Cam1-c
1.086691087	2.427501276	0.029165719	Bal-Cam1-c
1.089133089	2.427457678	0.028595999	Bal-Cam1-c
1.091575092	2.426935938	0.028090698	Bal-Cam1-c
1.094017094	2.426426679	0.027790885	Bal-Cam1-c
1.096459096	2.426247036	0.028142881	Bal-Cam1-c
1.098901099	2.426536587	0.028548204	Bal-Cam1-c
1.101343101	2.427047959	0.028998507	Bal-Cam1-c
1.103785104	2.427715501	0.029273859	Bal-Cam1-c
1.106227106	2.428375328	0.029610969	Bal-Cam1-c
1.108669109	2.429173655	0.029818085	Bal-Cam1-c
1.111111111	2.4293732	0.030550764	Bal-Cam1-c
1.113553114	2.429389957	0.030606435	Bal-Cam1-c
1.115995116	2.429609788	0.03061933	Bal-Cam1-c
1.118437118	2.429400828	0.030690361	Bal-Cam1-c
1.120879121	2.428877803	0.030593081	Bal-Cam1-c
1.123321123	2.428486915	0.030673614	Bal-Cam1-c
1.125763126	2.428312788	0.030766949	Bal-Cam1-c
1.128205128	2.428062982	0.030878485	Bal-Cam1-c
1.130647131	2.427911625	0.030796166	Bal-Cam1-c
1.133089133	2.427916894	0.030766968	Bal-Cam1-c
1.135531136	2.427771701	0.030845387	Bal-Cam1-c
1.137973138	2.427500266	0.030763547	Bal-Cam1-c
1.14041514	2.427278301	0.030626311	Bal-Cam1-c
1.142857143	2.426845437	0.03054279	Bal-Cam1-c
1.145299145	2.426435024	0.030754267	Bal-Cam1-c
1.147741148	2.427061057	0.03070698	Bal-Cam1-c
1.15018315	2.429671589	0.029394949	Bal-Cam1-c
1.152625153	2.42990105	0.030473758	Bal-Cam1-c
1.155067155	2.430610977	0.030871089	Bal-Cam1-c
1.157509158	2.431190687	0.031125245	Bal-Cam1-c
1.15995116	2.431685461	0.031124643	Bal-Cam1-c
1.162393162	2.432194977	0.030960389	Bal-Cam1-c
1.164835165	2.432704187	0.030587843	Bal-Cam1-c
1.167277167	2.43334976	0.030165743	Bal-Cam1-c
1.16971917	2.433475039	0.029531674	Bal-Cam1-c
1.172161172	2.432115703	0.029661447	Bal-Cam1-c
1.174603175	2.428938503	0.031902319	Bal-Cam1-c
1.177045177	2.428516588	0.031411056	Bal-Cam1-c
1.179487179	2.427991942	0.031237992	Bal-Cam1-c
1.181929182	2.427833578	0.031088168	Bal-Cam1-c
1.184371184	2.427694377	0.03116449	Bal-Cam1-c
1.186813187	2.427513031	0.031156473	Bal-Cam1-c
1.189255189	2.427397364	0.031120654	Bal-Cam1-c
1.191697192	2.427116929	0.031161461	Bal-Cam1-c
1.194139194	2.426773181	0.030892897	Bal-Cam1-c
1.196581197	2.426402924	0.030847755	Bal-Cam1-c
1.199023199	2.424773613	0.031108457	Bal-Cam1-c
1.201465201	2.424314968	0.031491958	Bal-Cam1-c
1.203907204	2.424335225	0.031678035	Bal-Cam1-c
1.206349206	2.424537141	0.031603036	Bal-Cam1-c
1.208791209	2.424816616	0.031600259	Bal-Cam1-c
1.211233211	2.424878149	0.03145759	Bal-Cam1-c
1.213675214	2.425024003	0.030914468	Bal-Cam1-c
1.216117216	2.425548446	0.030419532	Bal-Cam1-c
1.218559219	2.425911614	0.030188663	Bal-Cam1-c
1.221001221	2.425852238	0.029581898	Bal-Cam1-c
1.223443223	2.4262994	0.028672684	Bal-Cam1-c
1.225885226	2.425811992	0.028541886	Bal-Cam1-c
1.228327228	2.42579437	0.028738667	Bal-Cam1-c
1.230769231	2.42607528	0.028944525	Bal-Cam1-c
1.233211233	2.426284085	0.029271725	Bal-Cam1-c
1.235653236	2.426472509	0.029418661	Bal-Cam1-c
1.238095238	2.42673056	0.029684557	Bal-Cam1-c
1.240537241	2.426784647	0.029980459	Bal-Cam1-c
1.242979243	2.426696405	0.030027427	Bal-Cam1-c
1.245421245	2.426711174	0.029830125	Bal-Cam1-c
1.247863248	2.427043123	0.029737162	Bal-Cam1-c
1.25030525	2.426429312	0.029913491	Bal-Cam1-c
1.252747253	2.425897272	0.030607234	Bal-Cam1-c
1.255189255	2.425726278	0.030917119	Bal-Cam1-c
1.257631258	2.425885599	0.031015816	Bal-Cam1-c
1.26007326	2.42595579	0.031209691	Bal-Cam1-c
1.262515263	2.425903152	0.031146681	Bal-Cam1-c
1.264957265	2.426085495	0.030941102	Bal-Cam1-c
1.267399267	2.426213646	0.030904818	Bal-Cam1-c
1.26984127	2.426145023	0.030756878	Bal-Cam1-c
1.272283272	2.42602616	0.030429076	Bal-Cam1-c
1.274725275	2.425675148	0.029998698	Bal-Cam1-c
1.277167277	2.425002772	0.02996821	Bal-Cam1-c
1.27960928	2.425106573	0.029963779	Bal-Cam1-c
1.282051282	2.425408406	0.030063235	Bal-Cam1-c
1.284493284	2.425409111	0.030128022	Bal-Cam1-c
1.286935287	2.425540529	0.030011261	Bal-Cam1-c
1.289377289	2.425734822	0.030026432	Bal-Cam1-c
1.291819292	2.425726463	0.03000389	Bal-Cam1-c
1.294261294	2.425750637	0.029783082	Bal-Cam1-c
1.296703297	2.425859493	0.02943008	Bal-Cam1-c
1.299145299	2.425874779	0.0290659	Bal-Cam1-c
1.301587302	2.425309764	0.028739766	Bal-Cam1-c
1.304029304	2.425437386	0.029099304	Bal-Cam1-c
1.306471306	2.426006351	0.029130191	Bal-Cam1-c
1.308913309	2.426321213	0.029400238	Bal-Cam1-c
1.311355311	2.426440894	0.029415849	Bal-Cam1-c
1.313797314	2.426725344	0.029170782	Bal-Cam1-c
1.316239316	2.427005736	0.02912701	Bal-Cam1-c
1.318681319	2.427082388	0.028954421	Bal-Cam1-c
1.321123321	2.427268413	0.028479983	Bal-Cam1-c
1.323565324	2.427465358	0.028350809	Bal-Cam1-c
1.326007326	2.427072942	0.027871777	Bal-Cam1-c
1.328449328	2.426738333	0.028476326	Bal-Cam1-c
1.330891331	2.427072752	0.028544781	Bal-Cam1-c
1.333333333	2.427281804	0.02891107	Bal-Cam1-c
1.335775336	2.427291038	0.028919626	Bal-Cam1-c
1.338217338	2.427507556	0.028871799	Bal-Cam1-c
1.340659341	2.42765006	0.029009952	Bal-Cam1-c
1.343101343	2.428233769	0.029799261	Bal-Cam1-c
1.345543346	2.429064877	0.030237252	Bal-Cam1-c
1.347985348	2.431525588	0.030196743	Bal-Cam1-c
1.35042735	2.434801233	0.030079821	Bal-Cam1-c
0.227106227	2.471528163	0.037637661	Bal_Ark3_B
0.22954823	2.47161409	0.037809522	Bal_Ark3_B
0.231990232	2.471334079	0.037744128	Bal_Ark3_B
0.234432234	2.471318563	0.037397363	Bal_Ark3_B
0.236874237	2.471435096	0.037350495	Bal_Ark3_B
0.239316239	2.471368252	0.037353863	Bal_Ark3_B
0.241758242	2.471145593	0.037145084	Bal_Ark3_B
0.244200244	2.471050219	0.036928037	Bal_Ark3_B
0.246642247	2.471010367	0.036726393	Bal_Ark3_B
0.249084249	2.471048033	0.036767161	Bal_Ark3_B
0.251526252	2.470790662	0.036920183	Bal_Ark3_B
0.253968254	2.470458124	0.036854962	Bal_Ark3_B
0.256410256	2.470433706	0.036793445	Bal_Ark3_B
0.258852259	2.470312132	0.037169919	Bal_Ark3_B
0.261294261	2.46985558	0.037415232	Bal_Ark3_B
0.263736264	2.46950144	0.03744695	Bal_Ark3_B
0.266178266	2.469358475	0.037574905	Bal_Ark3_B
0.268620269	2.469142319	0.037865294	Bal_Ark3_B
0.271062271	2.468857818	0.038163269	Bal_Ark3_B
0.273504274	2.468491616	0.038393109	Bal_Ark3_B
0.275946276	2.468210915	0.038499954	Bal_Ark3_B
0.278388278	2.468078635	0.038689553	Bal_Ark3_B
0.280830281	2.467794881	0.039039081	Bal_Ark3_B
0.283272283	2.46735382	0.039178041	Bal_Ark3_B
0.285714286	2.467088447	0.039161327	Bal_Ark3_B
0.288156288	2.466927093	0.039344455	Bal_Ark3_B
0.290598291	2.466493238	0.039572123	Bal_Ark3_B
0.293040293	2.466017792	0.039581083	Bal_Ark3_B
0.295482295	2.465625241	0.039562459	Bal_Ark3_B
0.297924298	2.465213021	0.039591368	Bal_Ark3_B
0.3003663	2.464739575	0.039603836	Bal_Ark3_B
0.302808303	2.464250597	0.039620003	Bal_Ark3_B
0.305250305	2.463665266	0.039610523	Bal_Ark3_B
0.307692308	2.463154039	0.03944524	Bal_Ark3_B
0.31013431	2.46283881	0.039419135	Bal_Ark3_B
0.312576313	2.462410706	0.039567349	Bal_Ark3_B
0.315018315	2.461885236	0.039632223	Bal_Ark3_B
0.317460317	2.461536954	0.039631857	Bal_Ark3_B
0.31990232	2.461285294	0.03985286	Bal_Ark3_B
0.322344322	2.460889525	0.040149086	Bal_Ark3_B
0.324786325	2.46051001	0.040330919	Bal_Ark3_B
0.327228327	2.460253329	0.040540884	Bal_Ark3_B
0.32967033	2.460037439	0.040775485	Bal_Ark3_B
0.332112332	2.459877719	0.041048224	Bal_Ark3_B
0.334554335	2.459709058	0.041332312	Bal_Ark3_B
0.336996337	2.459531911	0.041534212	Bal_Ark3_B
0.339438339	2.459490209	0.041641739	Bal_Ark3_B
0.341880342	2.459488193	0.04184549	Bal_Ark3_B
0.344322344	2.459370161	0.041932533	Bal_Ark3_B
0.346764347	2.45938053	0.0418163	Bal_Ark3_B
0.349206349	2.459543865	0.041811611	Bal_Ark3_B
0.351648352	2.459484477	0.041820298	Bal_Ark3_B
0.354090354	2.459426953	0.04159404	Bal_Ark3_B
0.356532357	2.459465684	0.041380205	Bal_Ark3_B
0.358974359	2.459373001	0.041222536	Bal_Ark3_B
0.361416361	2.459172633	0.040900708	Bal_Ark3_B
0.363858364	2.459052714	0.040584449	Bal_Ark3_B
0.366300366	2.458794821	0.040314468	Bal_Ark3_B
0.368742369	2.458506129	0.039938877	Bal_Ark3_B
0.371184371	2.458311471	0.039672403	Bal_Ark3_B
0.373626374	2.457901863	0.039525442	Bal_Ark3_B
0.376068376	2.457468978	0.03921905	Bal_Ark3_B
0.378510379	2.45718832	0.038985486	Bal_Ark3_B
0.380952381	2.456850077	0.038939326	Bal_Ark3_B
0.383394383	2.456423132	0.03882005	Bal_Ark3_B
0.385836386	2.45617136	0.038726684	Bal_Ark3_B
0.388278388	2.455879071	0.038779192	Bal_Ark3_B
0.390720391	2.455587969	0.038745145	Bal_Ark3_B
0.393162393	2.45548854	0.038782834	Bal_Ark3_B
0.395604396	2.455285555	0.038982974	Bal_Ark3_B
0.398046398	2.455014641	0.039007299	Bal_Ark3_B
0.4004884	2.454952405	0.038952803	Bal_Ark3_B
0.402930403	2.454940687	0.039047694	Bal_Ark3_B
0.405372405	2.454838648	0.039079542	Bal_Ark3_B
0.407814408	2.454820242	0.03904639	Bal_Ark3_B
0.41025641	2.454790587	0.039052347	Bal_Ark3_B
0.412698413	2.454716788	0.038969058	Bal_Ark3_B
0.415140415	2.454723935	0.038878562	Bal_Ark3_B
0.417582418	2.454640013	0.03885879	Bal_Ark3_B
0.42002442	2.454461183	0.038741597	Bal_Ark3_B
0.422466422	2.454334989	0.038571447	Bal_Ark3_B
0.424908425	2.454191756	0.038486618	Bal_Ark3_B
0.427350427	2.453963731	0.038396654	Bal_Ark3_B
0.42979243	2.453728957	0.038323188	Bal_Ark3_B
0.432234432	2.453426133	0.038294086	Bal_Ark3_B
0.434676435	2.453090771	0.038218951	Bal_Ark3_B
0.437118437	2.452824128	0.038180704	Bal_Ark3_B
0.43956044	2.452521738	0.038235545	Bal_Ark3_B
0.442002442	2.452173245	0.038277942	Bal_Ark3_B
0.444444444	2.451874836	0.038299701	Bal_Ark3_B
0.446886447	2.451625491	0.038370918	Bal_Ark3_B
0.449328449	2.451396999	0.038470125	Bal_Ark3_B
0.451770452	2.451192622	0.038615074	Bal_Ark3_B
0.454212454	2.450961273	0.038761369	Bal_Ark3_B
0.456654457	2.450772811	0.038858699	Bal_Ark3_B
0.459096459	2.45064909	0.038974418	Bal_Ark3_B
0.461538462	2.450538935	0.039107525	Bal_Ark3_B
0.463980464	2.450443727	0.039238878	Bal_Ark3_B
0.466422466	2.450347975	0.039368485	Bal_Ark3_B
0.468864469	2.450244268	0.039459962	Bal_Ark3_B
0.471306471	2.45018728	0.039517381	Bal_Ark3_B
0.473748474	2.450127446	0.039609374	Bal_Ark3_B
0.476190476	2.45001338	0.039640174	Bal_Ark3_B
0.478632479	2.449952932	0.039605678	Bal_Ark3_B
0.481074481	2.449914352	0.039589964	Bal_Ark3_B
0.483516484	2.449851114	0.039556	Bal_Ark3_B
0.485958486	2.449793438	0.039506995	Bal_Ark3_B
0.488400488	2.449685618	0.039444304	Bal_Ark3_B
0.490842491	2.449580956	0.039288264	Bal_Ark3_B
0.493284493	2.44956672	0.039145592	Bal_Ark3_B
0.495726496	2.449485468	0.039099093	Bal_Ark3_B
0.498168498	2.449307606	0.038955333	Bal_Ark3_B
0.500610501	2.44922548	0.038757781	Bal_Ark3_B
0.503052503	2.44914903	0.038673805	Bal_Ark3_B
0.505494505	2.448954768	0.038582381	Bal_Ark3_B
0.507936508	2.448779438	0.038428839	Bal_Ark3_B
0.51037851	2.448599278	0.038313909	Bal_Ark3_B
0.512820513	2.448389363	0.038164431	Bal_Ark3_B
0.515262515	2.448234434	0.038017423	Bal_Ark3_B
0.517704518	2.448049112	0.037940292	Bal_Ark3_B
0.52014652	2.447816804	0.037811676	Bal_Ark3_B
0.522588523	2.447664214	0.037680282	Bal_Ark3_B
0.525030525	2.447471358	0.037654505	Bal_Ark3_B
0.527472527	2.447179349	0.037539979	Bal_Ark3_B
0.52991453	2.447018551	0.037356609	Bal_Ark3_B
0.532356532	2.446900105	0.037304377	Bal_Ark3_B
0.534798535	2.446687121	0.037265361	Bal_Ark3_B
0.537240537	2.446510176	0.03715203	Bal_Ark3_B
0.53968254	2.446396833	0.03710641	Bal_Ark3_B
0.542124542	2.446224721	0.037091408	Bal_Ark3_B
0.544566545	2.446050674	0.03700923	Bal_Ark3_B
0.547008547	2.445966841	0.036938047	Bal_Ark3_B
0.549450549	2.445854066	0.036912796	Bal_Ark3_B
0.551892552	2.445756235	0.036862509	Bal_Ark3_B
0.554334554	2.445665726	0.036841797	Bal_Ark3_B
0.556776557	2.44554512	0.036813407	Bal_Ark3_B
0.559218559	2.445442713	0.036757982	Bal_Ark3_B
0.561660562	2.445363979	0.036743427	Bal_Ark3_B
0.564102564	2.445236268	0.036751457	Bal_Ark3_B
0.566544567	2.445105239	0.036727941	Bal_Ark3_B
0.568986569	2.445016297	0.036736313	Bal_Ark3_B
0.571428571	2.444880752	0.036788899	Bal_Ark3_B
0.573870574	2.444760325	0.036811378	Bal_Ark3_B
0.576312576	2.44466765	0.03686918	Bal_Ark3_B
0.578754579	2.444571551	0.036951823	Bal_Ark3_B
0.581196581	2.4444651	0.037021621	Bal_Ark3_B
0.583638584	2.444408568	0.037056253	Bal_Ark3_B
0.586080586	2.444410272	0.037128391	Bal_Ark3_B
0.588522589	2.444382519	0.03722313	Bal_Ark3_B
0.590964591	2.444364657	0.037241424	Bal_Ark3_B
0.593406593	2.44443675	0.037264109	Bal_Ark3_B
0.595848596	2.444476948	0.037341507	Bal_Ark3_B
0.598290598	2.444460463	0.037335443	Bal_Ark3_B
0.600732601	2.444524001	0.037266934	Bal_Ark3_B
0.603174603	2.44459287	0.037244875	Bal_Ark3_B
0.605616606	2.444616056	0.037194026	Bal_Ark3_B
0.608058608	2.444639843	0.037118747	Bal_Ark3_B
0.610500611	2.444619727	0.037040226	Bal_Ark3_B
0.612942613	2.444591799	0.036895878	Bal_Ark3_B
0.615384615	2.444597477	0.036796103	Bal_Ark3_B
0.617826618	2.444503012	0.03672841	Bal_Ark3_B
0.62026862	2.444389344	0.036567337	Bal_Ark3_B
0.622710623	2.444375305	0.036469638	Bal_Ark3_B
0.625152625	2.444239358	0.036502272	Bal_Ark3_B
0.627594628	2.444015891	0.036428906	Bal_Ark3_B
0.63003663	2.443906582	0.036355932	Bal_Ark3_B
0.632478632	2.443767611	0.036425069	Bal_Ark3_B
0.634920635	2.443523315	0.036468556	Bal_Ark3_B
0.637362637	2.443333339	0.036473597	Bal_Ark3_B
0.63980464	2.443144698	0.036540373	Bal_Ark3_B
0.642246642	2.442935424	0.036582453	Bal_Ark3_B
0.644688645	2.442766123	0.036638077	Bal_Ark3_B
0.647130647	2.442549533	0.036702171	Bal_Ark3_B
0.64957265	2.44236761	0.036661093	Bal_Ark3_B
0.652014652	2.442313852	0.03667692	Bal_Ark3_B
0.654456654	2.442166987	0.036772337	Bal_Ark3_B
0.656898657	2.441977941	0.036729528	Bal_Ark3_B
0.659340659	2.44193579	0.036649012	Bal_Ark3_B
0.661782662	2.441889282	0.03668437	Bal_Ark3_B
0.664224664	2.441765798	0.036657941	Bal_Ark3_B
0.666666667	2.441716071	0.036590194	Bal_Ark3_B
0.669108669	2.441673595	0.036582736	Bal_Ark3_B
0.671550672	2.441593955	0.036562449	Bal_Ark3_B
0.673992674	2.44154186	0.036548457	Bal_Ark3_B
0.676434676	2.441450219	0.036560749	Bal_Ark3_B
0.678876679	2.441368002	0.036534416	Bal_Ark3_B
0.681318681	2.441333903	0.036554049	Bal_Ark3_B
0.683760684	2.44123956	0.036631519	Bal_Ark3_B
0.686202686	2.441117076	0.036633923	Bal_Ark3_B
0.688644689	2.441081197	0.036645466	Bal_Ark3_B
0.691086691	2.44101859	0.036727072	Bal_Ark3_B
0.693528694	2.440907478	0.036768539	Bal_Ark3_B
0.695970696	2.440831493	0.036770719	Bal_Ark3_B
0.698412698	2.440772951	0.03678325	Bal_Ark3_B
0.700854701	2.440714871	0.036789576	Bal_Ark3_B
0.703296703	2.440655292	0.036802444	Bal_Ark3_B
0.705738706	2.440568703	0.036795196	Bal_Ark3_B
0.708180708	2.440506643	0.036753185	Bal_Ark3_B
0.710622711	2.44046774	0.036740969	Bal_Ark3_B
0.713064713	2.440394844	0.036745085	Bal_Ark3_B
0.715506716	2.440312345	0.036730372	Bal_Ark3_B
0.717948718	2.440231611	0.036721741	Bal_Ark3_B
0.72039072	2.440140961	0.036713942	Bal_Ark3_B
0.722832723	2.440049946	0.036712386	Bal_Ark3_B
0.725274725	2.439939762	0.036717145	Bal_Ark3_B
0.727716728	2.43982688	0.036699073	Bal_Ark3_B
0.73015873	2.43974406	0.036691256	Bal_Ark3_B
0.732600733	2.439647421	0.036714562	Bal_Ark3_B
0.735042735	2.439533746	0.036725198	Bal_Ark3_B
0.737484737	2.439432568	0.036730072	Bal_Ark3_B
0.73992674	2.439334221	0.036725836	Bal_Ark3_B
0.742368742	2.439272544	0.036721912	Bal_Ark3_B
0.744810745	2.439205847	0.036747043	Bal_Ark3_B
0.747252747	2.439124527	0.036745337	Bal_Ark3_B
0.74969475	2.439090142	0.036731486	Bal_Ark3_B
0.752136752	2.439045128	0.036767443	Bal_Ark3_B
0.754578755	2.438948005	0.036763877	Bal_Ark3_B
0.757020757	2.438899037	0.036711682	Bal_Ark3_B
0.759462759	2.438865387	0.036719969	Bal_Ark3_B
0.761904762	2.43876245	0.036697964	Bal_Ark3_B
0.764346764	2.438719013	0.036638684	Bal_Ark3_B
0.766788767	2.438669026	0.036648683	Bal_Ark3_B
0.769230769	2.438556564	0.036630834	Bal_Ark3_B
0.771672772	2.438495309	0.036574805	Bal_Ark3_B
0.774114774	2.438439331	0.036585272	Bal_Ark3_B
0.776556777	2.438336409	0.036567978	Bal_Ark3_B
0.778998779	2.438299416	0.036536512	Bal_Ark3_B
0.781440781	2.438241762	0.036593254	Bal_Ark3_B
0.783882784	2.438110045	0.036584058	Bal_Ark3_B
0.786324786	2.438086474	0.036540264	Bal_Ark3_B
0.788766789	2.438040569	0.036607635	Bal_Ark3_B
0.791208791	2.437909441	0.036594434	Bal_Ark3_B
0.793650794	2.437897136	0.036521161	Bal_Ark3_B
0.796092796	2.437900463	0.036573923	Bal_Ark3_B
0.798534799	2.43778821	0.036585897	Bal_Ark3_B
0.800976801	2.437744879	0.036511733	Bal_Ark3_B
0.803418803	2.437720336	0.036503862	Bal_Ark3_B
0.805860806	2.437643815	0.036460499	Bal_Ark3_B
0.808302808	2.437616762	0.036404849	Bal_Ark3_B
0.810744811	2.437532482	0.036411963	Bal_Ark3_B
0.813186813	2.437395033	0.036323281	Bal_Ark3_B
0.815628816	2.437360001	0.036240523	Bal_Ark3_B
0.818070818	2.437267984	0.036275441	Bal_Ark3_B
0.820512821	2.437080358	0.036242749	Bal_Ark3_B
0.822954823	2.436979913	0.036183072	Bal_Ark3_B
0.825396825	2.436862023	0.036217612	Bal_Ark3_B
0.827838828	2.436703459	0.036218117	Bal_Ark3_B
0.83028083	2.436605382	0.036232875	Bal_Ark3_B
0.832722833	2.436469121	0.036297801	Bal_Ark3_B
0.835164835	2.436346977	0.036287114	Bal_Ark3_B
0.837606838	2.436332987	0.036342475	Bal_Ark3_B
0.84004884	2.436224601	0.036476859	Bal_Ark3_B
0.842490842	2.436091053	0.036483435	Bal_Ark3_B
0.844932845	2.436099324	0.036490774	Bal_Ark3_B
0.847374847	2.436083547	0.03660429	Bal_Ark3_B
0.84981685	2.436006599	0.036660629	Bal_Ark3_B
0.852258852	2.435991012	0.036682334	Bal_Ark3_B
0.854700855	2.435968889	0.036722235	Bal_Ark3_B
0.857142857	2.435969348	0.036714932	Bal_Ark3_B
0.85958486	2.436004111	0.03675588	Bal_Ark3_B
0.862026862	2.435943606	0.036783994	Bal_Ark3_B
0.864468864	2.435921968	0.036687246	Bal_Ark3_B
0.866910867	2.435999346	0.036652618	Bal_Ark3_B
0.869352869	2.435981853	0.036694958	Bal_Ark3_B
0.871794872	2.435886726	0.036646319	Bal_Ark3_B
0.874236874	2.43585962	0.036547821	Bal_Ark3_B
0.876678877	2.435855912	0.036502477	Bal_Ark3_B
0.879120879	2.43583972	0.036504807	Bal_Ark3_B
0.881562882	2.435753758	0.036545665	Bal_Ark3_B
0.884004884	2.43562251	0.036503392	Bal_Ark3_B
0.886446886	2.435618932	0.03644092	Bal_Ark3_B
0.888888889	2.43560205	0.036527843	Bal_Ark3_B
0.891330891	2.435459427	0.036564012	Bal_Ark3_B
0.893772894	2.435388547	0.036489985	Bal_Ark3_B
0.896214896	2.435397282	0.03648137	Bal_Ark3_B
0.898656899	2.43534636	0.03649093	Bal_Ark3_B
0.901098901	2.435316382	0.036460097	Bal_Ark3_B
0.903540904	2.435264093	0.036456619	Bal_Ark3_B
0.905982906	2.435187941	0.036371425	Bal_Ark3_B
0.908424908	2.435214776	0.036297243	Bal_Ark3_B
0.910866911	2.435162025	0.036335426	Bal_Ark3_B
0.913308913	2.435003357	0.036252967	Bal_Ark3_B
0.915750916	2.434965884	0.036108205	Bal_Ark3_B
0.918192918	2.434933024	0.03607404	Bal_Ark3_B
0.920634921	2.434823642	0.03601482	Bal_Ark3_B
0.923076923	2.434761043	0.035942065	Bal_Ark3_B
0.925518926	2.434660203	0.035939003	Bal_Ark3_B
0.927960928	2.434522696	0.035870662	Bal_Ark3_B
0.93040293	2.434475464	0.0358314	Bal_Ark3_B
0.932844933	2.434375946	0.035880637	Bal_Ark3_B
0.935286935	2.434246939	0.035859799	Bal_Ark3_B
0.937728938	2.43423721	0.035857639	Bal_Ark3_B
0.94017094	2.434207465	0.03596876	Bal_Ark3_B
0.942612943	2.434131285	0.036061134	Bal_Ark3_B
0.945054945	2.434064758	0.036146636	Bal_Ark3_B
0.947496947	2.433968638	0.036207586	Bal_Ark3_B
0.94993895	2.433908544	0.036184268	Bal_Ark3_B
0.952380952	2.433921044	0.036201865	Bal_Ark3_B
0.954822955	2.433861822	0.036237981	Bal_Ark3_B
0.957264957	2.433802847	0.036196367	Bal_Ark3_B
0.95970696	2.43379054	0.036187454	Bal_Ark3_B
0.962148962	2.43370094	0.036211544	Bal_Ark3_B
0.964590965	2.433594264	0.036173538	Bal_Ark3_B
0.967032967	2.433512435	0.03615566	Bal_Ark3_B
0.969474969	2.433411669	0.036140064	Bal_Ark3_B
0.971916972	2.433350881	0.036132564	Bal_Ark3_B
0.974358974	2.433278693	0.036218854	Bal_Ark3_B
0.976800977	2.433079843	0.036247656	Bal_Ark3_B
0.979242979	2.43301869	0.036162782	Bal_Ark3_B
0.981684982	2.433039385	0.036210856	Bal_Ark3_B
0.984126984	2.432959269	0.036290154	Bal_Ark3_B
0.986568987	2.432908474	0.036257974	Bal_Ark3_B
0.989010989	2.432959748	0.036274612	Bal_Ark3_B
0.991452991	2.432984714	0.036329629	Bal_Ark3_B
0.993894994	2.43301431	0.036366628	Bal_Ark3_B
0.996336996	2.433041221	0.036398861	Bal_Ark3_B
0.998778999	2.433078793	0.036360425	Bal_Ark3_B
1.001221001	2.433236916	0.03634821	Bal_Ark3_B
1.003663004	2.433295182	0.036429662	Bal_Ark3_B
1.006105006	2.433275858	0.036376956	Bal_Ark3_B
1.008547009	2.433351401	0.036264426	Bal_Ark3_B
1.010989011	2.433412085	0.036227364	Bal_Ark3_B
1.013431013	2.433396155	0.036133662	Bal_Ark3_B
1.015873016	2.433412515	0.036046108	Bal_Ark3_B
1.018315018	2.433350118	0.035984169	Bal_Ark3_B
1.020757021	2.43328621	0.0358726	Bal_Ark3_B
1.023199023	2.433273176	0.035850377	Bal_Ark3_B
1.025641026	2.433129128	0.03591013	Bal_Ark3_B
1.028083028	2.432971894	0.035871753	Bal_Ark3_B
1.030525031	2.432911391	0.03590078	Bal_Ark3_B
1.032967033	2.432790989	0.036004994	Bal_Ark3_B
1.035409035	2.432679548	0.03605859	Bal_Ark3_B
1.037851038	2.432623823	0.036176754	Bal_Ark3_B
1.04029304	2.432485183	0.036272397	Bal_Ark3_B
1.042735043	2.432451774	0.036263466	Bal_Ark3_B
1.045177045	2.432509312	0.036370778	Bal_Ark3_B
1.047619048	2.432414384	0.036497147	Bal_Ark3_B
1.05006105	2.432361533	0.036416563	Bal_Ark3_B
1.052503053	2.43247496	0.036414919	Bal_Ark3_B
1.054945055	2.432467745	0.036507829	Bal_Ark3_B
1.057387057	2.432369654	0.036474542	Bal_Ark3_B
1.05982906	2.43233582	0.036374722	Bal_Ark3_B
1.062271062	2.432293392	0.036278025	Bal_Ark3_B
1.064713065	2.432276441	0.036161827	Bal_Ark3_B
1.067155067	2.432240953	0.036120992	Bal_Ark3_B
1.06959707	2.432099317	0.036050066	Bal_Ark3_B
1.072039072	2.43203107	0.035901855	Bal_Ark3_B
1.074481074	2.432024114	0.035919267	Bal_Ark3_B
1.076923077	2.431839903	0.035983448	Bal_Ark3_B
1.079365079	2.43166449	0.035920176	Bal_Ark3_B
1.081807082	2.431593727	0.035921851	Bal_Ark3_B
1.084249084	2.431365651	0.035890052	Bal_Ark3_B
1.086691087	2.431553375	0.035870533	Bal_Ark3_B
1.089133089	2.431469569	0.035971389	Bal_Ark3_B
1.091575092	2.431434679	0.035895248	Bal_Ark3_B
1.094017094	2.431566116	0.035882455	Bal_Ark3_B
1.096459096	2.431591574	0.036011325	Bal_Ark3_B
1.098901099	2.431493015	0.035945154	Bal_Ark3_B
1.101343101	2.431695374	0.035833453	Bal_Ark3_B
1.103785104	2.431774183	0.03601638	Bal_Ark3_B
1.106227106	2.431701868	0.036016779	Bal_Ark3_B
1.108669109	2.431908688	0.03608057	Bal_Ark3_B
1.111111111	2.431661176	0.036264693	Bal_Ark3_B
1.113553114	2.43157704	0.036226985	Bal_Ark3_B
1.115995116	2.431598653	0.036276243	Bal_Ark3_B
1.118437118	2.431524595	0.036416873	Bal_Ark3_B
1.120879121	2.43134938	0.036449536	Bal_Ark3_B
1.123321123	2.431302724	0.036435897	Bal_Ark3_B
1.125763126	2.431137818	0.036520156	Bal_Ark3_B
1.128205128	2.431000369	0.036457336	Bal_Ark3_B
1.130647131	2.430935681	0.036450613	Bal_Ark3_B
1.133089133	2.430842502	0.036491531	Bal_Ark3_B
1.135531136	2.430777717	0.036514876	Bal_Ark3_B
1.137973138	2.430721791	0.036646962	Bal_Ark3_B
1.14041514	2.430564487	0.036713993	Bal_Ark3_B
1.142857143	2.430530197	0.036672545	Bal_Ark3_B
1.145299145	2.430590525	0.036723109	Bal_Ark3_B
1.147741148	2.430487275	0.036708582	Bal_Ark3_B
1.15018315	2.430984667	0.03618737	Bal_Ark3_B
1.152625153	2.431032524	0.036388693	Bal_Ark3_B
1.155067155	2.431201127	0.036323619	Bal_Ark3_B
1.157509158	2.431436549	0.036377729	Bal_Ark3_B
1.15995116	2.431446744	0.036491085	Bal_Ark3_B
1.162393162	2.431418666	0.03633291	Bal_Ark3_B
1.164835165	2.431603803	0.036265429	Bal_Ark3_B
1.167277167	2.431625072	0.036398472	Bal_Ark3_B
1.16971917	2.431509112	0.036379679	Bal_Ark3_B
1.172161172	2.431649618	0.036415819	Bal_Ark3_B
1.174603175	2.431186854	0.037045847	Bal_Ark3_B
[truncated: 3,387 more rows]
