# Supplementary material for: Non-destructive comparative evaluation of fossil amber using terahertz time-domain spectroscopy
Source: PLoS One. 2022 Mar 30;17(3):e0262983. doi: 10.1371/journal.pone.0262983 (PMC8967008; doi:10.1371/journal.pone.0262983)
Supplement: S2 Data — (XLSX) [file pone.0262983.s002.xlsx]

## Sheet: Table for Appendix
		Debye			Cole-Cole				Cole-Davidson				Harvriliak-Negami
Sample	Deposit	R2	De	t	R2	De	t	sCC	R2	De	t	sCD	R2	De	t	sCC	sCD
AMNH-Bal_Mex1_B*	Mexican Amber	0.9899	0.0690+/-0.0003	0.117+/-0.001	0.9901	0.071+/-0.001	0.113+/-0.003	0.984+/-0.0104	0.9903	0.087+/-0.010	0.149+/-0.014	0.63+/- 0.13	0.9901	0.103+/-0.034	0.168+/-0.054	0.998+/-0.034	0.48+/-0.29
AMNH-Bal_DR1_A*	Dominican Amber	0.8096	0.108+/-.001	0.162+/-.003	0.9702	0.170+/-.005	0.103+/-.005	0.721+/-.015	0.9669	0.84+/-0.35	0.581+/-0.037	0.051+/-0.023	0.9688	0.38+/-0.27	0.40+/-0.20	0.852+/-0.096	0.17+/-0.19
AMNH-Bal_Ark3_B*	Arkansas Amber		Poor Fit			Poor Fit				Poor Fit				Poor Fit
AMNH-Bal_Cam1_C*	Cambay Amber	0.753	0.0667+/-0.0003	0.224+/-0.002	0.9585	0.083+/-0.001	0.209+/-0.002	0.842+/-0.008	0.9484	0.100+/-0.003	0.436+/-0.015	0.420+/-0.020	0.9567	0.088+/-0.004	0.285+/-0.056	0.889+/-0.037	0.73+0.16
AMNH-Bal_WY01_A*	Wyoming Amber	0.9936	0.0711+/-0.0003	0.133+/-0.001	0.9965	0.084+/-0.002	0.108+/-0.004	0.925+/-0.009	0.9972	0.30+/-0.11	0.273+/-0.018	0.123+/-0.052	0.997	0.17+/-0.11	0.216/0.072	0.970+/-0.032	0.27+/-0.25
AMNH-Bal_NJ1_C*	Raritan Amber	0.5254	0.128+/-0.001	0.239+/-0.004	0.8162	0.172+/-0.006	0.215+/-0.005	0.793+/-0.021	0.7906	0.231+/-0.019	0.564+/-0.046	0.310+/-0.041	0.8158	0.172+/-0.025	0.21+/-0.20	0.79+/-0.10	1.00+/-0.82
AMNH-Bal_BU-0618*	Burmese Amber	0.974	0.0749+/-0.0002	0.141+/-0.001	0.9749	0.077+/-0.001	0.138+/-0.002	0.980+/-0.009	0.9775	0.087+/-0.003	0.176+/-0.008	0.714+/-0.053	0.9775	0.086+/-0.007	0.174+/-0.031	1.00+/-0.03	0.73+/-0.18
AMNH-Bal_SPA1_A*	Spanish Amber	0.9101	0.0718+/-0.0004	0.151+/-0.002	0.9742	0.104+/-0.004	0.100+/-0.005	0.783+/-0.017	0.9775	0.36+/-0.12	0.427+/-0.029	0.088+/-0.033	0.9748	0.122+/-0.053	0.15+/-0.14	0.810+/-0.069	0.64+/-0.70
AMNH-Bal_Leb1_C*	Lebanese Amber	0.9604	0.0660+/-0.0002	0.164+/-0.001	0.9719	0.072+/-0.001	0.154+/-0.002	0.936+/-0.010	0.9756	0.087+/-0.003	0.246+/-0.011	0.546+/-0.040	0.9755	0.087+/-0.007	0.246+/-0.038	1.000+/-0.032	0.55+/-0.12
AMNH-Bal_Leb1_D*	Lebanese Amber	0.7491	0.0650+/-0.0004	0.175+/-0.003	0.9768	0.111+/-0.003	0.101+/-0.005	0.678+/-0.015	0.984	0.66+/-0.23	0.671+/-0.030	0.038+/-0.015	0.98	0.175+/-0.083	0.33+/-0.21	0.777+/-0.082	0.29+/-0.27
AMNH-BAL_BA_A*	Baltic Amber	0.8879	0.144+/-0.001	0.135+/-0.002	0.9889	0.221+/-0.005	0.086+/-0.003	0.749+/-0.010	0.9901	1.36+/-0.45	0.450+/-0.017	0.043+/-0.015	0.9896	0.33+/-0.10	0.206+/-0.086	0.817+/-0.047	0.36+/-0.23
Sasaki	Baltic Amber	0.4575	0.153+/-0.001	0.082+/-0.001	0.9108	0.198+/-0.002	0.091+/-0.001	0.785+/-0.008	0.9378	0.215+/-0.003	0.202+/-0.006	0.444+/-0.011	0.9381	0.213+/-0.003	0.975+/-0.012	0.975+/-0.024	0.475+/-0.037
